# Supplementary material for: Method for mapping Hg0 emissions from gold shops in artisanal and small-scale gold mining communities
Source: MethodsX. 2020 Sep 9;7:101060. doi: 10.1016/j.mex.2020.101060 (PMC7516184; doi:10.1016/j.mex.2020.101060)
Supplement: Supplementary file 1 [file mmc1.xlsx]

## Sheet: Sheet1
1		1180 ft	1 ft	00:00:01	0.4 mph	84.1° true	2019-06-13 15:55:43	S13° 06.090' W70° 22.308'
2		1180 ft	1 ft	00:00:01	0.3 mph	118.7° true	2019-06-13 15:55:44	S13° 06.090' W70° 22.307'
3		1180 ft	0 ft	00:00:01	0.3 mph	140.9° true	2019-06-13 15:55:45	S13° 06.090' W70° 22.307'
4		1180 ft	1 ft	00:00:01	0.5 mph	83.2° true	2019-06-13 15:55:46	S13° 06.090' W70° 22.307'
5		1180 ft	0 ft	00:00:01	0.3 mph	93.9° true	2019-06-13 15:55:47	S13° 06.090' W70° 22.307'
6		1180 ft	2 ft	00:00:02	0.7 mph	101.9° true	2019-06-13 15:55:48	S13° 06.090' W70° 22.307'
7		1180 ft	1 ft	00:00:01	0.5 mph	113.8° true	2019-06-13 15:55:50	S13° 06.090' W70° 22.307'
8		1180 ft	1 ft	00:00:02	0.2 mph	62.8° true	2019-06-13 15:55:51	S13° 06.091' W70° 22.307'
9		1180 ft	0 ft	00:00:01	0.3 mph	135.8° true	2019-06-13 15:55:53	S13° 06.090' W70° 22.307'
10		1180 ft	1 ft	00:00:01	0.4 mph	18.8° true	2019-06-13 15:55:54	S13° 06.091' W70° 22.307'
11		1180 ft	1 ft	00:00:01	0.7 mph	336.9° true	2019-06-13 15:55:55	S13° 06.090' W70° 22.306'
12		1180 ft	1 ft	00:00:01	0.5 mph	0.0° true	2019-06-13 15:55:56	S13° 06.090' W70° 22.307'
13		1180 ft	0 ft	00:00:01	0.2 mph	354.4° true	2019-06-13 15:55:57	S13° 06.090' W70° 22.307'
14		1180 ft	2 ft	00:00:01	1.5 mph	347.4° true	2019-06-13 15:55:58	S13° 06.090' W70° 22.307'
15		1180 ft	2 ft	00:00:01	1.1 mph	341.0° true	2019-06-13 15:55:59	S13° 06.090' W70° 22.307'
16		1180 ft	0 ft	00:00:02	0.1 mph	347.8° true	2019-06-13 15:56:00	S13° 06.089' W70° 22.307'
17		1179 ft	1 ft	00:00:01	0.4 mph	287.1° true	2019-06-13 15:56:02	S13° 06.089' W70° 22.307'
18		1179 ft	2 ft	00:00:01	1.2 mph	308.4° true	2019-06-13 15:56:03	S13° 06.089' W70° 22.307'
19		1179 ft	1 ft	00:00:01	0.7 mph	8.9° true	2019-06-13 15:56:04	S13° 06.089' W70° 22.307'
20		1179 ft	1 ft	00:00:01	0.9 mph	347.2° true	2019-06-13 15:56:05	S13° 06.089' W70° 22.307'
21		1179 ft	1 ft	00:00:01	0.8 mph	341.6° true	2019-06-13 15:56:06	S13° 06.089' W70° 22.307'
22		1179 ft	0 ft	00:00:01	0.3 mph	343.3° true	2019-06-13 15:56:07	S13° 06.089' W70° 22.307'
23		1179 ft	2 ft	00:00:01	1.3 mph	298.9° true	2019-06-13 15:56:08	S13° 06.089' W70° 22.307'
24		1179 ft	1 ft	00:00:01	1.0 mph	336.2° true	2019-06-13 15:56:09	S13° 06.088' W70° 22.307'
25		1180 ft	2 ft	00:00:01	1.4 mph	0.0° true	2019-06-13 15:56:10	S13° 06.088' W70° 22.308'
26		1180 ft	2 ft	00:00:01	1.5 mph	36.9° true	2019-06-13 15:56:11	S13° 06.088' W70° 22.308'
27		1180 ft	3 ft	00:00:01	1.9 mph	90.0° true	2019-06-13 15:56:12	S13° 06.088' W70° 22.307'
28		1180 ft	3 ft	00:00:01	2.1 mph	66.4° true	2019-06-13 15:56:13	S13° 06.088' W70° 22.307'
29		1180 ft	3 ft	00:00:01	2.2 mph	80.6° true	2019-06-13 15:56:14	S13° 06.087' W70° 22.306'
30		1179 ft	3 ft	00:00:01	2.0 mph	96.6° true	2019-06-13 15:56:15	S13° 06.087' W70° 22.306'
31		1179 ft	3 ft	00:00:01	1.8 mph	70.9° true	2019-06-13 15:56:16	S13° 06.087' W70° 22.305'
32		1179 ft	2 ft	00:00:01	1.6 mph	93.1° true	2019-06-13 15:56:17	S13° 06.087' W70° 22.305'
33		1178 ft	1 ft	00:00:01	0.6 mph	85.9° true	2019-06-13 15:56:18	S13° 06.087' W70° 22.305'
34		1178 ft	1 ft	00:00:01	0.4 mph	161.0° true	2019-06-13 15:56:19	S13° 06.087' W70° 22.304'
35		1178 ft	1 ft	00:00:01	0.5 mph	312.2° true	2019-06-13 15:56:20	S13° 06.087' W70° 22.304'
36		1178 ft	0 ft	00:00:01	0.3 mph	248.5° true	2019-06-13 15:56:21	S13° 06.087' W70° 22.304'
37		1178 ft	1 ft	00:00:01	0.8 mph	320.1° true	2019-06-13 15:56:22	S13° 06.087' W70° 22.305'
38		1178 ft	0 ft	00:00:01	0.1 mph	270.0° true	2019-06-13 15:56:23	S13° 06.087' W70° 22.305'
39		1178 ft	0 ft	00:00:01	0.1 mph	0.0° true	2019-06-13 15:56:24	S13° 06.087' W70° 22.305'
40		1178 ft	1 ft	00:00:01	0.7 mph	330.0° true	2019-06-13 15:56:25	S13° 06.087' W70° 22.305'
41		1178 ft	0 ft	00:00:01	0.2 mph	293.8° true	2019-06-13 15:56:26	S13° 06.087' W70° 22.305'
42		1178 ft	0 ft	00:00:01	0.2 mph	282.9° true	2019-06-13 15:56:27	S13° 06.087' W70° 22.305'
43		1178 ft	0 ft	00:00:01	0.2 mph	260.3° true	2019-06-13 15:56:28	S13° 06.087' W70° 22.305'
44		1178 ft	0 ft	00:00:01	0.2 mph	216.1° true	2019-06-13 15:56:29	S13° 06.087' W70° 22.305'
45		1178 ft	0 ft	00:00:01	0.2 mph	131.3° true	2019-06-13 15:56:30	S13° 06.087' W70° 22.305'
46		1178 ft	1 ft	00:00:01	0.4 mph	155.2° true	2019-06-13 15:56:31	S13° 06.087' W70° 22.305'
47		1178 ft	1 ft	00:00:01	0.4 mph	253.2° true	2019-06-13 15:56:32	S13° 06.087' W70° 22.305'
48		1178 ft	1 ft	00:00:01	0.4 mph	257.8° true	2019-06-13 15:56:33	S13° 06.087' W70° 22.305'
49		1178 ft	0 ft	00:00:01	0.3 mph	219.1° true	2019-06-13 15:56:34	S13° 06.087' W70° 22.305'
50		1178 ft	1 ft	00:00:01	0.4 mph	213.0° true	2019-06-13 15:56:35	S13° 06.087' W70° 22.305'
51		1178 ft	0 ft	00:00:01	0.3 mph	224.2° true	2019-06-13 15:56:36	S13° 06.087' W70° 22.305'
52		1177 ft	0 ft	00:00:01	0.3 mph	227.0° true	2019-06-13 15:56:37	S13° 06.087' W70° 22.305'
53		1177 ft	1 ft	00:00:01	0.4 mph	239.3° true	2019-06-13 15:56:38	S13° 06.087' W70° 22.305'
54		1177 ft	0 ft	00:00:01	0.3 mph	299.3° true	2019-06-13 15:56:39	S13° 06.087' W70° 22.305'
55		1177 ft	0 ft	00:00:01	0.2 mph	166.3° true	2019-06-13 15:56:40	S13° 06.087' W70° 22.305'
56		1177 ft	0 ft	00:00:01	0.2 mph	319.1° true	2019-06-13 15:56:41	S13° 06.087' W70° 22.305'
57		1177 ft	0 ft	00:00:01	0.1 mph	286.3° true	2019-06-13 15:56:42	S13° 06.087' W70° 22.305'
58		1177 ft	0 ft	00:00:01	0.2 mph	246.2° true	2019-06-13 15:56:43	S13° 06.087' W70° 22.305'
59		1177 ft	0 ft	00:00:01	0.1 mph	224.2° true	2019-06-13 15:56:44	S13° 06.087' W70° 22.305'
60		1177 ft	0 ft	00:00:01	0.1 mph	172.1° true	2019-06-13 15:56:45	S13° 06.087' W70° 22.306'
61		1177 ft	0 ft	00:00:01	0.2 mph	151.6° true	2019-06-13 15:56:46	S13° 06.088' W70° 22.306'
62		1177 ft	0 ft	00:00:01	0.2 mph	149.7° true	2019-06-13 15:56:47	S13° 06.088' W70° 22.305'
63		1177 ft	0 ft	00:00:01	0.3 mph	126.7° true	2019-06-13 15:56:48	S13° 06.088' W70° 22.305'
64		1177 ft	1 ft	00:00:01	0.4 mph	68.2° true	2019-06-13 15:56:49	S13° 06.088' W70° 22.305'
65		1177 ft	1 ft	00:00:01	0.6 mph	83.5° true	2019-06-13 15:56:50	S13° 06.088' W70° 22.305'
66		1177 ft	0 ft	00:00:01	0.1 mph	44.2° true	2019-06-13 15:56:51	S13° 06.088' W70° 22.305'
67		1177 ft	0 ft	00:00:01	0.1 mph	36.1° true	2019-06-13 15:56:52	S13° 06.088' W70° 22.305'
68		1177 ft	0 ft	00:00:01	0.1 mph	90.0° true	2019-06-13 15:56:53	S13° 06.088' W70° 22.305'
69		1177 ft	0 ft	00:00:01	0.2 mph	124.4° true	2019-06-13 15:56:54	S13° 06.088' W70° 22.305'
70		1177 ft	0 ft	00:00:01	0.3 mph	128.3° true	2019-06-13 15:56:55	S13° 06.088' W70° 22.305'
71		1177 ft	1 ft	00:00:01	0.4 mph	151.3° true	2019-06-13 15:56:56	S13° 06.088' W70° 22.305'
72		1178 ft	0 ft	00:00:01	0.2 mph	65.5° true	2019-06-13 15:56:57	S13° 06.088' W70° 22.305'
73		1178 ft	0 ft	00:00:01	0.3 mph	71.1° true	2019-06-13 15:56:58	S13° 06.088' W70° 22.305'
74		1178 ft	0 ft	00:00:01	0.3 mph	34.3° true	2019-06-13 15:56:59	S13° 06.088' W70° 22.305'
75		1178 ft	1 ft	00:00:01	0.4 mph	330.2° true	2019-06-13 15:57:00	S13° 06.088' W70° 22.305'
76		1178 ft	1 ft	00:00:01	0.4 mph	259.7° true	2019-06-13 15:57:01	S13° 06.088' W70° 22.305'
77		1178 ft	0 ft	00:00:01	0.3 mph	265.8° true	2019-06-13 15:57:02	S13° 06.088' W70° 22.305'
78		1178 ft	0 ft	00:00:01	0.3 mph	219.1° true	2019-06-13 15:57:03	S13° 06.088' W70° 22.305'
79		1178 ft	0 ft	00:00:01	0.3 mph	229.4° true	2019-06-13 15:57:04	S13° 06.088' W70° 22.305'
80		1178 ft	0 ft	00:00:01	0.3 mph	265.5° true	2019-06-13 15:57:05	S13° 06.088' W70° 22.305'
81		1178 ft	0 ft	00:00:01	0.2 mph	276.5° true	2019-06-13 15:57:06	S13° 06.088' W70° 22.305'
82		1178 ft	0 ft	00:00:01	0.3 mph	3.5° true	2019-06-13 15:57:07	S13° 06.088' W70° 22.305'
83		1178 ft	0 ft	00:00:01	0.2 mph	6.9° true	2019-06-13 15:57:08	S13° 06.088' W70° 22.305'
84		1177 ft	0 ft	00:00:01	0.1 mph	11.0° true	2019-06-13 15:57:09	S13° 06.088' W70° 22.305'
85		1177 ft	0 ft	00:00:01	0.3 mph	27.7° true	2019-06-13 15:57:10	S13° 06.088' W70° 22.305'
86		1177 ft	1 ft	00:00:01	0.8 mph	20.2° true	2019-06-13 15:57:11	S13° 06.087' W70° 22.305'
87		1178 ft	1 ft	00:00:01	0.7 mph	16.9° true	2019-06-13 15:57:12	S13° 06.087' W70° 22.305'
88		1178 ft	1 ft	00:00:01	0.9 mph	34.5° true	2019-06-13 15:57:13	S13° 06.087' W70° 22.305'
89		1178 ft	1 ft	00:00:01	0.3 mph	56.6° true	2019-06-13 15:57:14	S13° 06.087' W70° 22.305'
90		1178 ft	1 ft	00:00:01	0.9 mph	18.8° true	2019-06-13 15:57:15	S13° 06.087' W70° 22.305'
91		1178 ft	0 ft	00:00:01	0.3 mph	41.5° true	2019-06-13 15:57:16	S13° 06.087' W70° 22.305'
92		1178 ft	1 ft	00:00:01	0.4 mph	50.6° true	2019-06-13 15:57:17	S13° 06.087' W70° 22.305'
93		1178 ft	1 ft	00:00:01	0.6 mph	155.8° true	2019-06-13 15:57:18	S13° 06.087' W70° 22.305'
94		1178 ft	0 ft	00:00:01	0.1 mph	104.4° true	2019-06-13 15:57:19	S13° 06.087' W70° 22.305'
95		1178 ft	1 ft	00:00:01	0.6 mph	228.7° true	2019-06-13 15:57:20	S13° 06.087' W70° 22.305'
96		1178 ft	0 ft	00:00:01	0.1 mph	180.0° true	2019-06-13 15:57:21	S13° 06.087' W70° 22.305'
97		1178 ft	0 ft	00:00:01	0.2 mph	158.7° true	2019-06-13 15:57:22	S13° 06.087' W70° 22.305'
98		1178 ft	1 ft	00:00:01	0.4 mph	193.1° true	2019-06-13 15:57:23	S13° 06.087' W70° 22.305'
99		1178 ft	0 ft	00:00:01	0.1 mph	9.2° true	2019-06-13 15:57:24	S13° 06.087' W70° 22.305'
100		1178 ft	0 ft	00:00:01	0.0 mph	297.2° true	2019-06-13 15:57:25	S13° 06.087' W70° 22.305'
101		1178 ft	0 ft	00:00:01	0.1 mph	55.6° true	2019-06-13 15:57:26	S13° 06.087' W70° 22.305'
102		1178 ft	0 ft	00:00:01	0.2 mph	148.7° true	2019-06-13 15:57:27	S13° 06.087' W70° 22.305'
103		1178 ft	0 ft	00:00:01	0.1 mph	154.0° true	2019-06-13 15:57:28	S13° 06.087' W70° 22.305'
104		1177 ft	0 ft	00:00:01	0.2 mph	105.6° true	2019-06-13 15:57:29	S13° 06.087' W70° 22.305'
105		1177 ft	1 ft	00:00:01	0.6 mph	253.7° true	2019-06-13 15:57:30	S13° 06.087' W70° 22.305'
106		1177 ft	0 ft	00:00:01	0.3 mph	171.5° true	2019-06-13 15:57:31	S13° 06.087' W70° 22.305'
107		1177 ft	1 ft	00:00:01	0.6 mph	218.6° true	2019-06-13 15:57:32	S13° 06.087' W70° 22.305'
108		1177 ft	0 ft	00:00:01	0.2 mph	108.9° true	2019-06-13 15:57:33	S13° 06.087' W70° 22.305'
109		1177 ft	1 ft	00:00:01	0.3 mph	155.6° true	2019-06-13 15:57:34	S13° 06.087' W70° 22.305'
110		1177 ft	1 ft	00:00:01	0.4 mph	198.8° true	2019-06-13 15:57:35	S13° 06.087' W70° 22.305'
111		1177 ft	1 ft	00:00:01	0.5 mph	113.2° true	2019-06-13 15:57:36	S13° 06.087' W70° 22.305'
112		1177 ft	0 ft	00:00:01	0.2 mph	95.9° true	2019-06-13 15:57:37	S13° 06.088' W70° 22.305'
113		1177 ft	2 ft	00:00:01	1.3 mph	68.7° true	2019-06-13 15:57:38	S13° 06.088' W70° 22.305'
114		1177 ft	1 ft	00:00:01	0.5 mph	345.7° true	2019-06-13 15:57:39	S13° 06.087' W70° 22.304'
115		1177 ft	1 ft	00:00:01	0.5 mph	29.1° true	2019-06-13 15:57:40	S13° 06.087' W70° 22.304'
116		1177 ft	1 ft	00:00:01	0.6 mph	44.2° true	2019-06-13 15:57:41	S13° 06.087' W70° 22.304'
117		1177 ft	1 ft	00:00:01	0.7 mph	56.1° true	2019-06-13 15:57:42	S13° 06.087' W70° 22.304'
118		1177 ft	1 ft	00:00:01	0.4 mph	98.8° true	2019-06-13 15:57:43	S13° 06.087' W70° 22.304'
119		1177 ft	0 ft	00:00:01	0.3 mph	108.9° true	2019-06-13 15:57:44	S13° 06.087' W70° 22.304'
120		1177 ft	0 ft	00:00:01	0.2 mph	238.4° true	2019-06-13 15:57:45	S13° 06.087' W70° 22.304'
121		1177 ft	0 ft	00:00:01	0.1 mph	170.8° true	2019-06-13 15:57:46	S13° 06.087' W70° 22.304'
122		1177 ft	1 ft	00:00:01	0.4 mph	263.8° true	2019-06-13 15:57:47	S13° 06.087' W70° 22.304'
123		1177 ft	0 ft	00:00:01	0.3 mph	258.4° true	2019-06-13 15:57:48	S13° 06.087' W70° 22.304'
124		1177 ft	1 ft	00:00:01	0.6 mph	310.3° true	2019-06-13 15:57:49	S13° 06.087' W70° 22.304'
125		1177 ft	1 ft	00:00:01	0.7 mph	266.3° true	2019-06-13 15:57:50	S13° 06.087' W70° 22.304'
126		1177 ft	0 ft	00:00:01	0.3 mph	230.6° true	2019-06-13 15:57:51	S13° 06.087' W70° 22.304'
127		1177 ft	1 ft	00:00:01	0.4 mph	210.3° true	2019-06-13 15:57:52	S13° 06.087' W70° 22.304'
128		1177 ft	0 ft	00:00:01	0.3 mph	216.1° true	2019-06-13 15:57:53	S13° 06.087' W70° 22.304'
129		1177 ft	0 ft	00:00:01	0.3 mph	227.3° true	2019-06-13 15:57:54	S13° 06.087' W70° 22.305'
130		1177 ft	0 ft	00:00:01	0.3 mph	230.0° true	2019-06-13 15:57:55	S13° 06.087' W70° 22.305'
131		1176 ft	1 ft	00:00:01	0.5 mph	222.5° true	2019-06-13 15:57:56	S13° 06.087' W70° 22.305'
132		1176 ft	0 ft	00:00:01	0.3 mph	221.5° true	2019-06-13 15:57:57	S13° 06.087' W70° 22.305'
133		1176 ft	0 ft	00:00:01	0.1 mph	270.0° true	2019-06-13 15:57:58	S13° 06.087' W70° 22.305'
134		1176 ft	0 ft	00:00:01	0.1 mph	247.7° true	2019-06-13 15:57:59	S13° 06.087' W70° 22.305'
135		1176 ft	0 ft	00:00:01	0.1 mph	213.0° true	2019-06-13 15:58:00	S13° 06.087' W70° 22.305'
136		1176 ft	0 ft	00:00:01	0.3 mph	180.0° true	2019-06-13 15:58:01	S13° 06.087' W70° 22.305'
137		1176 ft	1 ft	00:00:01	0.5 mph	182.3° true	2019-06-13 15:58:02	S13° 06.088' W70° 22.305'
138		1176 ft	1 ft	00:00:01	0.4 mph	182.8° true	2019-06-13 15:58:03	S13° 06.088' W70° 22.305'
139		1176 ft	0 ft	00:00:01	0.2 mph	151.6° true	2019-06-13 15:58:04	S13° 06.088' W70° 22.305'
140		1176 ft	1 ft	00:00:01	0.4 mph	188.7° true	2019-06-13 15:58:05	S13° 06.088' W70° 22.305'
141		1176 ft	0 ft	00:00:01	0.3 mph	199.2° true	2019-06-13 15:58:06	S13° 06.088' W70° 22.305'
142		1176 ft	1 ft	00:00:01	0.4 mph	173.8° true	2019-06-13 15:58:07	S13° 06.088' W70° 22.305'
143		1176 ft	0 ft	00:00:01	0.3 mph	172.6° true	2019-06-13 15:58:08	S13° 06.088' W70° 22.305'
144		1176 ft	1 ft	00:00:01	0.5 mph	127.1° true	2019-06-13 15:58:09	S13° 06.088' W70° 22.305'
145		1176 ft	0 ft	00:00:01	0.3 mph	104.4° true	2019-06-13 15:58:10	S13° 06.088' W70° 22.305'
146		1176 ft	0 ft	00:00:01	0.3 mph	113.2° true	2019-06-13 15:58:11	S13° 06.088' W70° 22.305'
147		1176 ft	1 ft	00:00:01	0.6 mph	112.7° true	2019-06-13 15:58:12	S13° 06.088' W70° 22.305'
148		1176 ft	1 ft	00:00:01	0.6 mph	92.0° true	2019-06-13 15:58:13	S13° 06.088' W70° 22.304'
149		1176 ft	1 ft	00:00:01	0.5 mph	69.7° true	2019-06-13 15:58:14	S13° 06.088' W70° 22.304'
150		1176 ft	1 ft	00:00:01	0.6 mph	63.8° true	2019-06-13 15:58:15	S13° 06.088' W70° 22.304'
151		1176 ft	1 ft	00:00:01	0.5 mph	51.0° true	2019-06-13 15:58:16	S13° 06.088' W70° 22.304'
152		1176 ft	1 ft	00:00:01	0.5 mph	74.4° true	2019-06-13 15:58:17	S13° 06.088' W70° 22.304'
153		1177 ft	1 ft	00:00:01	0.4 mph	74.1° true	2019-06-13 15:58:18	S13° 06.088' W70° 22.304'
154		1177 ft	0 ft	00:00:01	0.2 mph	74.4° true	2019-06-13 15:58:19	S13° 06.088' W70° 22.304'
155		1177 ft	0 ft	00:00:01	0.2 mph	37.1° true	2019-06-13 15:58:20	S13° 06.088' W70° 22.304'
156		1177 ft	1 ft	00:00:01	0.6 mph	14.2° true	2019-06-13 15:58:21	S13° 06.088' W70° 22.304'
157		1177 ft	1 ft	00:00:01	0.4 mph	7.9° true	2019-06-13 15:58:22	S13° 06.088' W70° 22.304'
158		1177 ft	0 ft	00:00:01	0.2 mph	39.1° true	2019-06-13 15:58:23	S13° 06.088' W70° 22.304'
159		1177 ft	0 ft	00:00:01	0.1 mph	18.0° true	2019-06-13 15:58:24	S13° 06.088' W70° 22.304'
160		1177 ft	0 ft	00:00:01	0.3 mph	336.1° true	2019-06-13 15:58:25	S13° 06.088' W70° 22.304'
161		1177 ft	0 ft	00:00:01	0.3 mph	270.0° true	2019-06-13 15:58:26	S13° 06.088' W70° 22.304'
162		1177 ft	0 ft	00:00:01	0.3 mph	262.2° true	2019-06-13 15:58:27	S13° 06.088' W70° 22.304'
163		1177 ft	0 ft	00:00:01	0.1 mph	279.7° true	2019-06-13 15:58:28	S13° 06.088' W70° 22.304'
164		1177 ft	0 ft	00:00:01	0.0 mph	62.8° true	2019-06-13 15:58:29	S13° 06.088' W70° 22.304'
165		1177 ft	0 ft	00:00:01	0.1 mph	162.0° true	2019-06-13 15:58:30	S13° 06.088' W70° 22.304'
166		1177 ft	0 ft	00:00:01	0.1 mph	232.4° true	2019-06-13 15:58:31	S13° 06.088' W70° 22.304'
167		1177 ft	1 ft	00:00:01	0.4 mph	200.1° true	2019-06-13 15:58:32	S13° 06.088' W70° 22.304'
168		1177 ft	1 ft	00:00:01	0.4 mph	200.1° true	2019-06-13 15:58:33	S13° 06.088' W70° 22.304'
169		1177 ft	0 ft	00:00:01	0.1 mph	301.6° true	2019-06-13 15:58:34	S13° 06.088' W70° 22.304'
170		1177 ft	0 ft	00:00:01	0.2 mph	264.7° true	2019-06-13 15:58:35	S13° 06.088' W70° 22.304'
171		1177 ft	1 ft	00:00:01	0.4 mph	272.7° true	2019-06-13 15:58:36	S13° 06.088' W70° 22.304'
172		1177 ft	1 ft	00:00:01	0.5 mph	260.3° true	2019-06-13 15:58:37	S13° 06.088' W70° 22.304'
173		1177 ft	1 ft	00:00:01	0.4 mph	222.1° true	2019-06-13 15:58:38	S13° 06.088' W70° 22.304'
174		1177 ft	1 ft	00:00:01	0.5 mph	168.0° true	2019-06-13 15:58:39	S13° 06.088' W70° 22.304'
175		1177 ft	2 ft	00:00:01	1.1 mph	343.3° true	2019-06-13 15:58:40	S13° 06.088' W70° 22.304'
176		1177 ft	1 ft	00:00:01	0.7 mph	27.4° true	2019-06-13 15:58:41	S13° 06.088' W70° 22.304'
177		1177 ft	2 ft	00:00:01	1.1 mph	28.4° true	2019-06-13 15:58:42	S13° 06.088' W70° 22.304'
178		1177 ft	1 ft	00:00:01	1.0 mph	60.1° true	2019-06-13 15:58:43	S13° 06.087' W70° 22.304'
179		1178 ft	1 ft	00:00:01	0.5 mph	27.0° true	2019-06-13 15:58:44	S13° 06.087' W70° 22.304'
180		1178 ft	2 ft	00:00:01	1.1 mph	50.3° true	2019-06-13 15:58:45	S13° 06.087' W70° 22.304'
181		1178 ft	1 ft	00:00:01	0.8 mph	65.6° true	2019-06-13 15:58:46	S13° 06.087' W70° 22.304'
182		1178 ft	2 ft	00:00:01	1.5 mph	70.1° true	2019-06-13 15:58:47	S13° 06.087' W70° 22.303'
183		1178 ft	3 ft	00:00:01	1.7 mph	66.2° true	2019-06-13 15:58:48	S13° 06.087' W70° 22.303'
184		1178 ft	3 ft	00:00:01	1.9 mph	73.1° true	2019-06-13 15:58:49	S13° 06.087' W70° 22.303'
185		1178 ft	2 ft	00:00:01	1.3 mph	99.1° true	2019-06-13 15:58:50	S13° 06.087' W70° 22.302'
186		1178 ft	3 ft	00:00:01	1.7 mph	81.6° true	2019-06-13 15:58:51	S13° 06.087' W70° 22.302'
187		1178 ft	3 ft	00:00:01	1.9 mph	76.7° true	2019-06-13 15:58:52	S13° 06.086' W70° 22.302'
188		1177 ft	2 ft	00:00:01	1.7 mph	78.4° true	2019-06-13 15:58:53	S13° 06.086' W70° 22.301'
189		1177 ft	3 ft	00:00:01	1.9 mph	75.0° true	2019-06-13 15:58:54	S13° 06.086' W70° 22.301'
190		1177 ft	3 ft	00:00:01	2.4 mph	104.9° true	2019-06-13 15:58:55	S13° 06.086' W70° 22.300'
191		1177 ft	3 ft	00:00:01	1.8 mph	61.6° true	2019-06-13 15:58:56	S13° 06.086' W70° 22.300'
192		1177 ft	3 ft	00:00:01	1.9 mph	46.0° true	2019-06-13 15:58:57	S13° 06.086' W70° 22.299'
193		1177 ft	3 ft	00:00:01	2.2 mph	71.6° true	2019-06-13 15:58:58	S13° 06.086' W70° 22.299'
194		1177 ft	4 ft	00:00:01	2.7 mph	63.0° true	2019-06-13 15:58:59	S13° 06.086' W70° 22.298'
195		1177 ft	4 ft	00:00:01	2.6 mph	62.4° true	2019-06-13 15:59:00	S13° 06.085' W70° 22.298'
196		1177 ft	3 ft	00:00:01	2.3 mph	69.9° true	2019-06-13 15:59:01	S13° 06.085' W70° 22.297'
197		1177 ft	4 ft	00:00:01	2.7 mph	56.6° true	2019-06-13 15:59:02	S13° 06.085' W70° 22.297'
198		1177 ft	3 ft	00:00:01	1.8 mph	69.6° true	2019-06-13 15:59:03	S13° 06.085' W70° 22.296'
199		1177 ft	3 ft	00:00:01	1.8 mph	90.0° true	2019-06-13 15:59:04	S13° 06.084' W70° 22.296'
200		1177 ft	2 ft	00:00:01	1.7 mph	76.5° true	2019-06-13 15:59:05	S13° 06.084' W70° 22.295'
201		1177 ft	3 ft	00:00:01	1.7 mph	83.7° true	2019-06-13 15:59:06	S13° 06.084' W70° 22.295'
202		1178 ft	3 ft	00:00:01	2.1 mph	63.3° true	2019-06-13 15:59:07	S13° 06.084' W70° 22.294'
203		1177 ft	4 ft	00:00:01	2.6 mph	65.3° true	2019-06-13 15:59:08	S13° 06.084' W70° 22.294'
204		1177 ft	4 ft	00:00:01	2.6 mph	75.9° true	2019-06-13 15:59:09	S13° 06.084' W70° 22.293'
205		1177 ft	4 ft	00:00:01	2.7 mph	68.8° true	2019-06-13 15:59:10	S13° 06.084' W70° 22.293'
206		1177 ft	3 ft	00:00:01	2.1 mph	70.9° true	2019-06-13 15:59:11	S13° 06.083' W70° 22.292'
207		1177 ft	3 ft	00:00:01	2.2 mph	75.1° true	2019-06-13 15:59:12	S13° 06.083' W70° 22.292'
208		1176 ft	3 ft	00:00:01	2.3 mph	77.3° true	2019-06-13 15:59:13	S13° 06.083' W70° 22.291'
209		1176 ft	3 ft	00:00:01	2.0 mph	79.3° true	2019-06-13 15:59:14	S13° 06.083' W70° 22.291'
210		1176 ft	3 ft	00:00:01	2.0 mph	81.0° true	2019-06-13 15:59:15	S13° 06.083' W70° 22.290'
211		1176 ft	3 ft	00:00:01	1.9 mph	90.6° true	2019-06-13 15:59:16	S13° 06.083' W70° 22.290'
212		1176 ft	3 ft	00:00:01	1.8 mph	84.0° true	2019-06-13 15:59:17	S13° 06.083' W70° 22.289'
213		1177 ft	3 ft	00:00:01	2.0 mph	85.3° true	2019-06-13 15:59:18	S13° 06.083' W70° 22.289'
214		1177 ft	3 ft	00:00:01	2.0 mph	89.4° true	2019-06-13 15:59:19	S13° 06.083' W70° 22.288'
215		1177 ft	3 ft	00:00:01	2.0 mph	88.2° true	2019-06-13 15:59:20	S13° 06.083' W70° 22.288'
216		1177 ft	3 ft	00:00:01	1.9 mph	90.0° true	2019-06-13 15:59:21	S13° 06.083' W70° 22.287'
217		1177 ft	3 ft	00:00:01	1.8 mph	79.7° true	2019-06-13 15:59:22	S13° 06.083' W70° 22.287'
218		1177 ft	3 ft	00:00:01	2.0 mph	70.9° true	2019-06-13 15:59:23	S13° 06.083' W70° 22.286'
219		1177 ft	3 ft	00:00:01	2.0 mph	77.2° true	2019-06-13 15:59:24	S13° 06.082' W70° 22.286'
220		1177 ft	3 ft	00:00:01	1.9 mph	78.2° true	2019-06-13 15:59:25	S13° 06.082' W70° 22.285'
221		1177 ft	2 ft	00:00:01	1.6 mph	86.3° true	2019-06-13 15:59:26	S13° 06.082' W70° 22.285'
222		1177 ft	3 ft	00:00:01	1.8 mph	72.9° true	2019-06-13 15:59:27	S13° 06.082' W70° 22.285'
223		1177 ft	4 ft	00:00:01	2.6 mph	88.2° true	2019-06-13 15:59:28	S13° 06.082' W70° 22.284'
224		1177 ft	4 ft	00:00:01	2.4 mph	96.5° true	2019-06-13 15:59:29	S13° 06.082' W70° 22.283'
225		1176 ft	3 ft	00:00:01	2.0 mph	74.9° true	2019-06-13 15:59:30	S13° 06.082' W70° 22.283'
226		1176 ft	3 ft	00:00:01	2.0 mph	93.1° true	2019-06-13 15:59:31	S13° 06.082' W70° 22.282'
227		1176 ft	3 ft	00:00:01	2.1 mph	88.9° true	2019-06-13 15:59:32	S13° 06.082' W70° 22.282'
228		1176 ft	4 ft	00:00:01	2.4 mph	77.4° true	2019-06-13 15:59:33	S13° 06.082' W70° 22.281'
229		1176 ft	3 ft	00:00:01	2.3 mph	72.8° true	2019-06-13 15:59:34	S13° 06.082' W70° 22.281'
230		1176 ft	3 ft	00:00:01	2.1 mph	80.3° true	2019-06-13 15:59:35	S13° 06.082' W70° 22.280'
231		1176 ft	3 ft	00:00:01	2.1 mph	80.7° true	2019-06-13 15:59:36	S13° 06.082' W70° 22.280'
232		1176 ft	3 ft	00:00:01	1.9 mph	75.3° true	2019-06-13 15:59:37	S13° 06.082' W70° 22.279'
233		1176 ft	3 ft	00:00:01	1.9 mph	93.2° true	2019-06-13 15:59:38	S13° 06.081' W70° 22.279'
234		1177 ft	3 ft	00:00:01	1.9 mph	98.1° true	2019-06-13 15:59:39	S13° 06.081' W70° 22.278'
235		1177 ft	3 ft	00:00:01	2.0 mph	86.3° true	2019-06-13 15:59:40	S13° 06.082' W70° 22.278'
236		1177 ft	2 ft	00:00:01	1.4 mph	78.2° true	2019-06-13 15:59:41	S13° 06.082' W70° 22.277'
237		1177 ft	3 ft	00:00:01	2.0 mph	78.3° true	2019-06-13 15:59:42	S13° 06.081' W70° 22.277'
238		1177 ft	2 ft	00:00:01	1.6 mph	53.7° true	2019-06-13 15:59:43	S13° 06.081' W70° 22.277'
239		1177 ft	3 ft	00:00:01	2.1 mph	67.7° true	2019-06-13 15:59:44	S13° 06.081' W70° 22.276'
240		1177 ft	3 ft	00:00:01	2.2 mph	76.0° true	2019-06-13 15:59:45	S13° 06.081' W70° 22.276'
241		1177 ft	3 ft	00:00:01	1.8 mph	74.1° true	2019-06-13 15:59:46	S13° 06.081' W70° 22.275'
242		1177 ft	4 ft	00:00:01	2.8 mph	85.7° true	2019-06-13 15:59:47	S13° 06.081' W70° 22.275'
243		1177 ft	3 ft	00:00:01	2.0 mph	87.6° true	2019-06-13 15:59:48	S13° 06.081' W70° 22.274'
244		1177 ft	3 ft	00:00:01	2.0 mph	71.3° true	2019-06-13 15:59:49	S13° 06.081' W70° 22.274'
245		1177 ft	3 ft	00:00:01	2.0 mph	88.2° true	2019-06-13 15:59:50	S13° 06.080' W70° 22.273'
246		1177 ft	3 ft	00:00:01	2.0 mph	88.8° true	2019-06-13 15:59:51	S13° 06.080' W70° 22.273'
247		1177 ft	4 ft	00:00:01	2.5 mph	92.4° true	2019-06-13 15:59:52	S13° 06.080' W70° 22.272'
248		1177 ft	3 ft	00:00:01	2.4 mph	95.6° true	2019-06-13 15:59:53	S13° 06.080' W70° 22.272'
249		1177 ft	4 ft	00:00:01	2.5 mph	83.8° true	2019-06-13 15:59:54	S13° 06.081' W70° 22.271'
250		1177 ft	3 ft	00:00:01	2.3 mph	83.1° true	2019-06-13 15:59:55	S13° 06.080' W70° 22.270'
251		1177 ft	3 ft	00:00:01	1.7 mph	87.9° true	2019-06-13 15:59:56	S13° 06.080' W70° 22.270'
252		1177 ft	3 ft	00:00:01	2.0 mph	103.8° true	2019-06-13 15:59:57	S13° 06.080' W70° 22.269'
253		1177 ft	3 ft	00:00:01	2.2 mph	109.1° true	2019-06-13 15:59:58	S13° 06.080' W70° 22.269'
254		1177 ft	2 ft	00:00:01	1.5 mph	72.9° true	2019-06-13 15:59:59	S13° 06.081' W70° 22.268'
255		1177 ft	2 ft	00:00:01	1.5 mph	93.3° true	2019-06-13 16:00:00	S13° 06.081' W70° 22.268'
256		1177 ft	2 ft	00:00:01	1.6 mph	91.5° true	2019-06-13 16:00:01	S13° 06.081' W70° 22.268'
257		1177 ft	2 ft	00:00:01	1.5 mph	62.5° true	2019-06-13 16:00:02	S13° 06.081' W70° 22.267'
258		1177 ft	3 ft	00:00:01	1.7 mph	103.2° true	2019-06-13 16:00:03	S13° 06.080' W70° 22.267'
259		1178 ft	3 ft	00:00:01	1.8 mph	65.8° true	2019-06-13 16:00:04	S13° 06.081' W70° 22.266'
260		1178 ft	3 ft	00:00:01	2.0 mph	80.0° true	2019-06-13 16:00:05	S13° 06.080' W70° 22.266'
261		1178 ft	3 ft	00:00:01	2.0 mph	97.8° true	2019-06-13 16:00:06	S13° 06.080' W70° 22.266'
262		1178 ft	3 ft	00:00:01	1.7 mph	74.4° true	2019-06-13 16:00:07	S13° 06.080' W70° 22.265'
263		1178 ft	3 ft	00:00:01	1.7 mph	88.6° true	2019-06-13 16:00:08	S13° 06.080' W70° 22.265'
264		1178 ft	3 ft	00:00:01	2.0 mph	89.4° true	2019-06-13 16:00:09	S13° 06.080' W70° 22.264'
265		1178 ft	4 ft	00:00:01	2.5 mph	102.9° true	2019-06-13 16:00:10	S13° 06.080' W70° 22.264'
266		1178 ft	3 ft	00:00:01	2.2 mph	86.8° true	2019-06-13 16:00:11	S13° 06.080' W70° 22.263'
267		1178 ft	3 ft	00:00:01	1.9 mph	88.1° true	2019-06-13 16:00:12	S13° 06.080' W70° 22.263'
268		1179 ft	3 ft	00:00:01	2.3 mph	102.7° true	2019-06-13 16:00:13	S13° 06.080' W70° 22.262'
269		1179 ft	3 ft	00:00:01	2.2 mph	99.3° true	2019-06-13 16:00:14	S13° 06.080' W70° 22.262'
270		1179 ft	3 ft	00:00:01	2.1 mph	93.4° true	2019-06-13 16:00:15	S13° 06.080' W70° 22.261'
271		1179 ft	3 ft	00:00:01	2.0 mph	69.6° true	2019-06-13 16:00:16	S13° 06.081' W70° 22.260'
272		1179 ft	3 ft	00:00:01	2.0 mph	67.9° true	2019-06-13 16:00:17	S13° 06.080' W70° 22.260'
273		1179 ft	3 ft	00:00:01	2.2 mph	55.6° true	2019-06-13 16:00:18	S13° 06.080' W70° 22.260'
274		1179 ft	3 ft	00:00:01	2.2 mph	84.0° true	2019-06-13 16:00:19	S13° 06.080' W70° 22.259'
275		1179 ft	3 ft	00:00:01	2.1 mph	90.0° true	2019-06-13 16:00:20	S13° 06.080' W70° 22.259'
276		1179 ft	3 ft	00:00:01	2.1 mph	75.3° true	2019-06-13 16:00:21	S13° 06.080' W70° 22.258'
277		1179 ft	3 ft	00:00:01	2.0 mph	75.9° true	2019-06-13 16:00:22	S13° 06.080' W70° 22.258'
278		1179 ft	4 ft	00:00:01	2.6 mph	84.5° true	2019-06-13 16:00:23	S13° 06.080' W70° 22.257'
279		1179 ft	4 ft	00:00:01	2.4 mph	88.5° true	2019-06-13 16:00:24	S13° 06.080' W70° 22.256'
280		1179 ft	3 ft	00:00:01	1.8 mph	90.0° true	2019-06-13 16:00:25	S13° 06.079' W70° 22.256'
281		1179 ft	3 ft	00:00:01	2.3 mph	105.6° true	2019-06-13 16:00:26	S13° 06.079' W70° 22.255'
282		1179 ft	2 ft	00:00:01	1.7 mph	85.7° true	2019-06-13 16:00:27	S13° 06.080' W70° 22.255'
283		1179 ft	3 ft	00:00:01	2.0 mph	87.6° true	2019-06-13 16:00:28	S13° 06.080' W70° 22.254'
284		1179 ft	2 ft	00:00:01	1.5 mph	85.2° true	2019-06-13 16:00:29	S13° 06.080' W70° 22.254'
285		1179 ft	3 ft	00:00:01	2.1 mph	95.2° true	2019-06-13 16:00:30	S13° 06.080' W70° 22.254'
286		1179 ft	3 ft	00:00:01	2.1 mph	101.9° true	2019-06-13 16:00:31	S13° 06.080' W70° 22.253'
287		1179 ft	3 ft	00:00:01	2.1 mph	105.1° true	2019-06-13 16:00:32	S13° 06.080' W70° 22.253'
288		1179 ft	4 ft	00:00:01	2.6 mph	107.1° true	2019-06-13 16:00:33	S13° 06.080' W70° 22.252'
289		1179 ft	3 ft	00:00:01	2.0 mph	99.8° true	2019-06-13 16:00:34	S13° 06.080' W70° 22.251'
290		1179 ft	3 ft	00:00:01	2.0 mph	100.2° true	2019-06-13 16:00:35	S13° 06.080' W70° 22.251'
291		1179 ft	3 ft	00:00:01	2.0 mph	113.9° true	2019-06-13 16:00:36	S13° 06.080' W70° 22.250'
292		1179 ft	3 ft	00:00:01	1.9 mph	128.6° true	2019-06-13 16:00:37	S13° 06.080' W70° 22.250'
293		1179 ft	3 ft	00:00:01	2.0 mph	112.1° true	2019-06-13 16:00:38	S13° 06.081' W70° 22.250'
294		1179 ft	3 ft	00:00:01	1.8 mph	107.1° true	2019-06-13 16:00:39	S13° 06.081' W70° 22.249'
295		1179 ft	3 ft	00:00:01	1.7 mph	102.4° true	2019-06-13 16:00:40	S13° 06.081' W70° 22.249'
296		1179 ft	2 ft	00:00:01	1.4 mph	100.9° true	2019-06-13 16:00:41	S13° 06.081' W70° 22.248'
297		1180 ft	1 ft	00:00:01	0.4 mph	51.1° true	2019-06-13 16:00:42	S13° 06.081' W70° 22.248'
298		1180 ft	3 ft	00:00:01	2.1 mph	75.9° true	2019-06-13 16:00:43	S13° 06.081' W70° 22.248'
299		1180 ft	3 ft	00:00:01	2.1 mph	82.6° true	2019-06-13 16:00:44	S13° 06.081' W70° 22.247'
300		1180 ft	3 ft	00:00:01	1.8 mph	74.0° true	2019-06-13 16:00:45	S13° 06.081' W70° 22.247'
301		1180 ft	3 ft	00:00:01	2.0 mph	85.2° true	2019-06-13 16:00:46	S13° 06.081' W70° 22.246'
302		1180 ft	3 ft	00:00:01	1.9 mph	108.5° true	2019-06-13 16:00:47	S13° 06.081' W70° 22.246'
303		1180 ft	4 ft	00:00:01	2.9 mph	110.1° true	2019-06-13 16:00:48	S13° 06.081' W70° 22.246'
304		1180 ft	4 ft	00:00:01	2.7 mph	87.8° true	2019-06-13 16:00:49	S13° 06.081' W70° 22.245'
305		1180 ft	2 ft	00:00:01	1.7 mph	87.2° true	2019-06-13 16:00:50	S13° 06.081' W70° 22.244'
306		1180 ft	2 ft	00:00:01	1.7 mph	97.1° true	2019-06-13 16:00:51	S13° 06.081' W70° 22.244'
307		1180 ft	2 ft	00:00:01	1.6 mph	102.6° true	2019-06-13 16:00:52	S13° 06.081' W70° 22.243'
308		1180 ft	2 ft	00:00:01	1.7 mph	110.7° true	2019-06-13 16:00:53	S13° 06.081' W70° 22.243'
309		1180 ft	3 ft	00:00:01	2.1 mph	110.5° true	2019-06-13 16:00:54	S13° 06.081' W70° 22.243'
310		1180 ft	3 ft	00:00:01	1.9 mph	85.5° true	2019-06-13 16:00:55	S13° 06.082' W70° 22.242'
311		1180 ft	2 ft	00:00:01	1.6 mph	79.4° true	2019-06-13 16:00:56	S13° 06.081' W70° 22.242'
312		1180 ft	2 ft	00:00:01	1.1 mph	80.5° true	2019-06-13 16:00:57	S13° 06.081' W70° 22.241'
313		1180 ft	2 ft	00:00:01	1.5 mph	112.5° true	2019-06-13 16:00:58	S13° 06.081' W70° 22.241'
314		1180 ft	2 ft	00:00:01	1.2 mph	69.2° true	2019-06-13 16:00:59	S13° 06.082' W70° 22.241'
315		1180 ft	2 ft	00:00:01	1.4 mph	68.6° true	2019-06-13 16:01:00	S13° 06.081' W70° 22.240'
316		1180 ft	5 ft	00:00:01	3.5 mph	112.4° true	2019-06-13 16:01:01	S13° 06.081' W70° 22.240'
317		1180 ft	3 ft	00:00:01	1.8 mph	118.7° true	2019-06-13 16:01:02	S13° 06.082' W70° 22.239'
318		1180 ft	2 ft	00:00:01	1.2 mph	135.8° true	2019-06-13 16:01:03	S13° 06.082' W70° 22.239'
319		1180 ft	3 ft	00:00:01	1.9 mph	8.1° true	2019-06-13 16:01:04	S13° 06.082' W70° 22.239'
320		1180 ft	5 ft	00:00:01	3.1 mph	129.3° true	2019-06-13 16:01:05	S13° 06.082' W70° 22.239'
321		1181 ft	3 ft	00:00:01	1.9 mph	112.3° true	2019-06-13 16:01:06	S13° 06.082' W70° 22.238'
322		1181 ft	4 ft	00:00:01	2.9 mph	123.8° true	2019-06-13 16:01:07	S13° 06.082' W70° 22.238'
323		1181 ft	4 ft	00:00:01	3.0 mph	123.6° true	2019-06-13 16:01:08	S13° 06.083' W70° 22.237'
324		1181 ft	4 ft	00:00:01	2.6 mph	111.2° true	2019-06-13 16:01:09	S13° 06.083' W70° 22.236'
325		1181 ft	3 ft	00:00:01	1.9 mph	99.0° true	2019-06-13 16:01:10	S13° 06.083' W70° 22.236'
326		1181 ft	2 ft	00:00:01	1.3 mph	95.6° true	2019-06-13 16:01:11	S13° 06.083' W70° 22.235'
327		1181 ft	2 ft	00:00:01	1.6 mph	100.0° true	2019-06-13 16:01:12	S13° 06.083' W70° 22.235'
328		1181 ft	3 ft	00:00:01	1.7 mph	131.3° true	2019-06-13 16:01:13	S13° 06.083' W70° 22.235'
329		1181 ft	2 ft	00:00:01	1.5 mph	102.2° true	2019-06-13 16:01:14	S13° 06.084' W70° 22.234'
330		1181 ft	2 ft	00:00:01	1.2 mph	96.7° true	2019-06-13 16:01:15	S13° 06.084' W70° 22.234'
331		1181 ft	2 ft	00:00:01	1.7 mph	101.3° true	2019-06-13 16:01:16	S13° 06.084' W70° 22.234'
332		1181 ft	4 ft	00:00:01	2.4 mph	69.9° true	2019-06-13 16:01:17	S13° 06.084' W70° 22.233'
333		1181 ft	2 ft	00:00:01	1.7 mph	106.6° true	2019-06-13 16:01:18	S13° 06.084' W70° 22.233'
334		1181 ft	2 ft	00:00:01	1.5 mph	74.4° true	2019-06-13 16:01:19	S13° 06.084' W70° 22.232'
335		1181 ft	4 ft	00:00:01	2.8 mph	26.7° true	2019-06-13 16:01:20	S13° 06.084' W70° 22.232'
336		1181 ft	2 ft	00:00:01	1.1 mph	82.4° true	2019-06-13 16:01:21	S13° 06.083' W70° 22.232'
337		1181 ft	2 ft	00:00:01	1.5 mph	70.9° true	2019-06-13 16:01:22	S13° 06.083' W70° 22.231'
338		1181 ft	2 ft	00:00:01	1.7 mph	130.3° true	2019-06-13 16:01:23	S13° 06.083' W70° 22.231'
339		1181 ft	2 ft	00:00:01	1.7 mph	122.6° true	2019-06-13 16:01:24	S13° 06.083' W70° 22.231'
340		1181 ft	2 ft	00:00:01	1.6 mph	120.4° true	2019-06-13 16:01:25	S13° 06.083' W70° 22.230'
341		1181 ft	3 ft	00:00:01	2.0 mph	104.1° true	2019-06-13 16:01:26	S13° 06.084' W70° 22.230'
342		1181 ft	3 ft	00:00:01	1.9 mph	115.2° true	2019-06-13 16:01:27	S13° 06.084' W70° 22.229'
343		1181 ft	3 ft	00:00:01	2.1 mph	117.2° true	2019-06-13 16:01:28	S13° 06.084' W70° 22.229'
344		1181 ft	3 ft	00:00:01	1.9 mph	115.2° true	2019-06-13 16:01:29	S13° 06.084' W70° 22.229'
345		1181 ft	4 ft	00:00:01	2.5 mph	123.3° true	2019-06-13 16:01:30	S13° 06.084' W70° 22.228'
346		1181 ft	3 ft	00:00:01	2.1 mph	105.3° true	2019-06-13 16:01:31	S13° 06.085' W70° 22.228'
347		1181 ft	3 ft	00:00:01	2.3 mph	106.1° true	2019-06-13 16:01:32	S13° 06.085' W70° 22.227'
348		1181 ft	4 ft	00:00:01	2.7 mph	100.4° true	2019-06-13 16:01:33	S13° 06.085' W70° 22.227'
349		1181 ft	3 ft	00:00:01	2.1 mph	96.3° true	2019-06-13 16:01:34	S13° 06.085' W70° 22.226'
350		1181 ft	3 ft	00:00:01	1.9 mph	116.6° true	2019-06-13 16:01:35	S13° 06.085' W70° 22.225'
351		1181 ft	3 ft	00:00:01	1.9 mph	95.0° true	2019-06-13 16:01:36	S13° 06.085' W70° 22.225'
352		1181 ft	2 ft	00:00:01	1.6 mph	113.3° true	2019-06-13 16:01:37	S13° 06.085' W70° 22.225'
353		1181 ft	2 ft	00:00:01	1.5 mph	121.5° true	2019-06-13 16:01:38	S13° 06.086' W70° 22.224'
354		1181 ft	2 ft	00:00:01	1.7 mph	129.8° true	2019-06-13 16:01:39	S13° 06.086' W70° 22.224'
355		1181 ft	3 ft	00:00:01	1.9 mph	113.5° true	2019-06-13 16:01:40	S13° 06.086' W70° 22.224'
356		1181 ft	3 ft	00:00:01	2.3 mph	134.3° true	2019-06-13 16:01:41	S13° 06.086' W70° 22.223'
357		1181 ft	3 ft	00:00:01	1.7 mph	111.3° true	2019-06-13 16:01:42	S13° 06.087' W70° 22.223'
358		1181 ft	4 ft	00:00:01	2.9 mph	126.7° true	2019-06-13 16:01:43	S13° 06.087' W70° 22.222'
359		1181 ft	3 ft	00:00:01	1.8 mph	103.1° true	2019-06-13 16:01:44	S13° 06.087' W70° 22.222'
360		1181 ft	3 ft	00:00:01	2.0 mph	116.4° true	2019-06-13 16:01:45	S13° 06.087' W70° 22.221'
361		1181 ft	3 ft	00:00:01	1.8 mph	85.2° true	2019-06-13 16:01:46	S13° 06.087' W70° 22.221'
362		1182 ft	2 ft	00:00:01	1.6 mph	104.4° true	2019-06-13 16:01:47	S13° 06.087' W70° 22.220'
363		1182 ft	2 ft	00:00:01	1.7 mph	112.5° true	2019-06-13 16:01:48	S13° 06.087' W70° 22.220'
364		1182 ft	2 ft	00:00:01	1.6 mph	116.5° true	2019-06-13 16:01:49	S13° 06.088' W70° 22.220'
365		1182 ft	2 ft	00:00:01	1.6 mph	100.3° true	2019-06-13 16:01:50	S13° 06.088' W70° 22.219'
366		1182 ft	2 ft	00:00:01	1.6 mph	103.1° true	2019-06-13 16:01:51	S13° 06.088' W70° 22.219'
367		1182 ft	3 ft	00:00:01	1.8 mph	66.7° true	2019-06-13 16:01:52	S13° 06.088' W70° 22.219'
368		1182 ft	2 ft	00:00:01	1.6 mph	89.3° true	2019-06-13 16:01:53	S13° 06.088' W70° 22.218'
369		1182 ft	2 ft	00:00:01	1.4 mph	64.3° true	2019-06-13 16:01:54	S13° 06.088' W70° 22.218'
370		1182 ft	3 ft	00:00:01	2.1 mph	88.9° true	2019-06-13 16:01:55	S13° 06.088' W70° 22.217'
371		1182 ft	3 ft	00:00:01	2.0 mph	100.3° true	2019-06-13 16:01:56	S13° 06.088' W70° 22.217'
372		1182 ft	3 ft	00:00:01	1.9 mph	102.0° true	2019-06-13 16:01:57	S13° 06.088' W70° 22.216'
373		1182 ft	3 ft	00:00:01	1.8 mph	81.3° true	2019-06-13 16:01:58	S13° 06.088' W70° 22.216'
374		1182 ft	3 ft	00:00:01	2.3 mph	76.2° true	2019-06-13 16:01:59	S13° 06.088' W70° 22.216'
375		1182 ft	3 ft	00:00:01	2.2 mph	105.7° true	2019-06-13 16:02:00	S13° 06.088' W70° 22.215'
376		1182 ft	3 ft	00:00:01	2.1 mph	92.8° true	2019-06-13 16:02:01	S13° 06.088' W70° 22.214'
377		1182 ft	3 ft	00:00:01	1.7 mph	86.5° true	2019-06-13 16:02:02	S13° 06.088' W70° 22.214'
378		1182 ft	2 ft	00:00:01	1.7 mph	99.9° true	2019-06-13 16:02:03	S13° 06.088' W70° 22.213'
379		1182 ft	2 ft	00:00:01	1.5 mph	110.1° true	2019-06-13 16:02:04	S13° 06.088' W70° 22.213'
380		1182 ft	3 ft	00:00:01	2.0 mph	120.2° true	2019-06-13 16:02:05	S13° 06.088' W70° 22.213'
381		1182 ft	2 ft	00:00:01	1.6 mph	115.5° true	2019-06-13 16:02:06	S13° 06.088' W70° 22.212'
382		1182 ft	3 ft	00:00:01	1.9 mph	109.5° true	2019-06-13 16:02:07	S13° 06.088' W70° 22.212'
383		1182 ft	4 ft	00:00:01	2.9 mph	115.1° true	2019-06-13 16:02:08	S13° 06.089' W70° 22.211'
384		1182 ft	3 ft	00:00:01	2.0 mph	116.6° true	2019-06-13 16:02:09	S13° 06.089' W70° 22.211'
385		1182 ft	4 ft	00:00:01	2.9 mph	123.3° true	2019-06-13 16:02:10	S13° 06.089' W70° 22.210'
386		1182 ft	3 ft	00:00:01	2.3 mph	130.4° true	2019-06-13 16:02:11	S13° 06.089' W70° 22.210'
387		1182 ft	3 ft	00:00:01	2.2 mph	110.7° true	2019-06-13 16:02:12	S13° 06.090' W70° 22.209'
388		1182 ft	3 ft	00:00:01	1.8 mph	108.7° true	2019-06-13 16:02:13	S13° 06.090' W70° 22.209'
389		1182 ft	3 ft	00:00:01	2.4 mph	119.4° true	2019-06-13 16:02:14	S13° 06.090' W70° 22.208'
390		1182 ft	4 ft	00:00:01	2.5 mph	112.5° true	2019-06-13 16:02:15	S13° 06.090' W70° 22.208'
391		1182 ft	4 ft	00:00:01	2.4 mph	113.0° true	2019-06-13 16:02:16	S13° 06.091' W70° 22.207'
392		1182 ft	3 ft	00:00:01	2.0 mph	124.4° true	2019-06-13 16:02:17	S13° 06.091' W70° 22.207'
393		1183 ft	3 ft	00:00:01	2.2 mph	121.1° true	2019-06-13 16:02:18	S13° 06.091' W70° 22.206'
394		1183 ft	3 ft	00:00:01	2.4 mph	122.2° true	2019-06-13 16:02:19	S13° 06.091' W70° 22.206'
395		1183 ft	3 ft	00:00:01	1.8 mph	117.8° true	2019-06-13 16:02:20	S13° 06.092' W70° 22.205'
396		1183 ft	3 ft	00:00:01	2.4 mph	106.8° true	2019-06-13 16:02:21	S13° 06.092' W70° 22.205'
397		1183 ft	2 ft	00:00:01	1.7 mph	107.1° true	2019-06-13 16:02:22	S13° 06.092' W70° 22.204'
398		1183 ft	3 ft	00:00:01	1.8 mph	126.8° true	2019-06-13 16:02:23	S13° 06.092' W70° 22.204'
399		1183 ft	2 ft	00:00:01	1.2 mph	107.9° true	2019-06-13 16:02:24	S13° 06.092' W70° 22.204'
400		1184 ft	4 ft	00:00:01	2.6 mph	132.2° true	2019-06-13 16:02:25	S13° 06.093' W70° 22.203'
401		1184 ft	3 ft	00:00:01	1.7 mph	134.8° true	2019-06-13 16:02:26	S13° 06.093' W70° 22.203'
402		1184 ft	2 ft	00:00:01	1.5 mph	129.6° true	2019-06-13 16:02:27	S13° 06.093' W70° 22.203'
403		1184 ft	3 ft	00:00:01	2.1 mph	86.0° true	2019-06-13 16:02:28	S13° 06.093' W70° 22.202'
404		1184 ft	3 ft	00:00:01	2.4 mph	109.1° true	2019-06-13 16:02:29	S13° 06.093' W70° 22.202'
405		1184 ft	3 ft	00:00:01	1.8 mph	109.3° true	2019-06-13 16:02:30	S13° 06.094' W70° 22.201'
406		1184 ft	3 ft	00:00:01	1.8 mph	108.1° true	2019-06-13 16:02:31	S13° 06.094' W70° 22.201'
407		1184 ft	3 ft	00:00:01	2.1 mph	127.3° true	2019-06-13 16:02:32	S13° 06.094' W70° 22.200'
408		1185 ft	3 ft	00:00:01	1.9 mph	97.0° true	2019-06-13 16:02:33	S13° 06.094' W70° 22.200'
409		1185 ft	3 ft	00:00:01	1.8 mph	163.3° true	2019-06-13 16:02:34	S13° 06.094' W70° 22.200'
410		1185 ft	3 ft	00:00:01	1.8 mph	132.5° true	2019-06-13 16:02:35	S13° 06.095' W70° 22.199'
411		1185 ft	2 ft	00:00:01	1.6 mph	132.2° true	2019-06-13 16:02:36	S13° 06.095' W70° 22.199'
412		1185 ft	3 ft	00:00:01	1.9 mph	133.6° true	2019-06-13 16:02:37	S13° 06.095' W70° 22.199'
413		1185 ft	3 ft	00:00:01	1.8 mph	125.3° true	2019-06-13 16:02:38	S13° 06.096' W70° 22.199'
414		1185 ft	3 ft	00:00:01	2.3 mph	125.4° true	2019-06-13 16:02:39	S13° 06.096' W70° 22.198'
415		1185 ft	3 ft	00:00:01	2.0 mph	115.3° true	2019-06-13 16:02:40	S13° 06.096' W70° 22.198'
416		1185 ft	3 ft	00:00:01	2.1 mph	122.5° true	2019-06-13 16:02:41	S13° 06.096' W70° 22.197'
417		1185 ft	3 ft	00:00:01	1.8 mph	113.4° true	2019-06-13 16:02:42	S13° 06.097' W70° 22.197'
418		1185 ft	3 ft	00:00:01	1.8 mph	115.1° true	2019-06-13 16:02:43	S13° 06.097' W70° 22.196'
419		1185 ft	3 ft	00:00:01	1.9 mph	135.8° true	2019-06-13 16:02:44	S13° 06.097' W70° 22.196'
420		1185 ft	2 ft	00:00:01	1.3 mph	128.0° true	2019-06-13 16:02:45	S13° 06.097' W70° 22.196'
421		1185 ft	4 ft	00:00:01	2.6 mph	93.7° true	2019-06-13 16:02:46	S13° 06.097' W70° 22.195'
422		1185 ft	3 ft	00:00:01	1.7 mph	90.0° true	2019-06-13 16:02:47	S13° 06.097' W70° 22.195'
423		1185 ft	3 ft	00:00:01	2.1 mph	115.7° true	2019-06-13 16:02:48	S13° 06.097' W70° 22.194'
424		1185 ft	2 ft	00:00:01	1.6 mph	105.1° true	2019-06-13 16:02:49	S13° 06.098' W70° 22.194'
425		1185 ft	1 ft	00:00:01	0.9 mph	99.7° true	2019-06-13 16:02:50	S13° 06.098' W70° 22.193'
426		1186 ft	2 ft	00:00:01	1.7 mph	112.5° true	2019-06-13 16:02:51	S13° 06.098' W70° 22.193'
427		1186 ft	1 ft	00:00:01	1.0 mph	82.5° true	2019-06-13 16:02:52	S13° 06.098' W70° 22.193'
428		1186 ft	3 ft	00:00:01	1.9 mph	34.5° true	2019-06-13 16:02:53	S13° 06.098' W70° 22.193'
429		1186 ft	3 ft	00:00:01	1.7 mph	90.0° true	2019-06-13 16:02:54	S13° 06.098' W70° 22.192'
430		1186 ft	3 ft	00:00:01	1.9 mph	118.9° true	2019-06-13 16:02:55	S13° 06.098' W70° 22.192'
431		1185 ft	4 ft	00:00:01	2.5 mph	95.4° true	2019-06-13 16:02:56	S13° 06.098' W70° 22.192'
432		1185 ft	3 ft	00:00:01	1.8 mph	106.3° true	2019-06-13 16:02:57	S13° 06.098' W70° 22.191'
433		1185 ft	2 ft	00:00:01	1.5 mph	97.8° true	2019-06-13 16:02:58	S13° 06.098' W70° 22.191'
434		1185 ft	2 ft	00:00:01	1.3 mph	73.4° true	2019-06-13 16:02:59	S13° 06.098' W70° 22.190'
435		1185 ft	4 ft	00:00:01	2.9 mph	121.3° true	2019-06-13 16:03:00	S13° 06.098' W70° 22.190'
436		1186 ft	6 ft	00:00:01	4.2 mph	118.2° true	2019-06-13 16:03:01	S13° 06.098' W70° 22.189'
437		1186 ft	5 ft	00:00:01	3.6 mph	113.8° true	2019-06-13 16:03:02	S13° 06.099' W70° 22.188'
438		1186 ft	5 ft	00:00:01	3.2 mph	109.6° true	2019-06-13 16:03:03	S13° 06.099' W70° 22.187'
439		1186 ft	4 ft	00:00:01	2.4 mph	103.3° true	2019-06-13 16:03:04	S13° 06.099' W70° 22.187'
440		1186 ft	3 ft	00:00:01	2.2 mph	101.8° true	2019-06-13 16:03:05	S13° 06.100' W70° 22.186'
441		1186 ft	4 ft	00:00:01	2.4 mph	104.9° true	2019-06-13 16:03:06	S13° 06.100' W70° 22.186'
442		1186 ft	3 ft	00:00:01	2.4 mph	114.5° true	2019-06-13 16:03:07	S13° 06.100' W70° 22.185'
443		1186 ft	3 ft	00:00:01	2.3 mph	122.1° true	2019-06-13 16:03:08	S13° 06.100' W70° 22.184'
444		1186 ft	4 ft	00:00:01	2.4 mph	96.0° true	2019-06-13 16:03:09	S13° 06.100' W70° 22.184'
445		1187 ft	4 ft	00:00:01	2.4 mph	90.5° true	2019-06-13 16:03:10	S13° 06.100' W70° 22.183'
446		1187 ft	3 ft	00:00:01	2.2 mph	104.5° true	2019-06-13 16:03:11	S13° 06.100' W70° 22.183'
447		1187 ft	3 ft	00:00:01	2.1 mph	99.0° true	2019-06-13 16:03:12	S13° 06.101' W70° 22.182'
448		1187 ft	3 ft	00:00:01	2.1 mph	110.9° true	2019-06-13 16:03:13	S13° 06.101' W70° 22.182'
449		1187 ft	3 ft	00:00:01	2.2 mph	101.6° true	2019-06-13 16:03:14	S13° 06.101' W70° 22.181'
450		1187 ft	4 ft	00:00:01	2.5 mph	98.5° true	2019-06-13 16:03:15	S13° 06.101' W70° 22.181'
451		1187 ft	4 ft	00:00:01	2.9 mph	121.3° true	2019-06-13 16:03:16	S13° 06.101' W70° 22.180'
452		1187 ft	3 ft	00:00:01	2.2 mph	112.3° true	2019-06-13 16:03:17	S13° 06.101' W70° 22.180'
453		1187 ft	4 ft	00:00:01	2.4 mph	110.8° true	2019-06-13 16:03:18	S13° 06.102' W70° 22.179'
454		1187 ft	4 ft	00:00:01	2.5 mph	106.7° true	2019-06-13 16:03:19	S13° 06.102' W70° 22.178'
455		1187 ft	3 ft	00:00:01	2.0 mph	99.1° true	2019-06-13 16:03:20	S13° 06.102' W70° 22.178'
456		1188 ft	3 ft	00:00:01	1.8 mph	99.4° true	2019-06-13 16:03:21	S13° 06.102' W70° 22.177'
457		1188 ft	3 ft	00:00:01	2.2 mph	86.2° true	2019-06-13 16:03:22	S13° 06.102' W70° 22.177'
458		1188 ft	4 ft	00:00:01	2.5 mph	101.8° true	2019-06-13 16:03:23	S13° 06.102' W70° 22.176'
459		1188 ft	3 ft	00:00:01	2.1 mph	99.9° true	2019-06-13 16:03:24	S13° 06.102' W70° 22.176'
460		1188 ft	3 ft	00:00:01	2.3 mph	117.9° true	2019-06-13 16:03:25	S13° 06.102' W70° 22.175'
461		1188 ft	2 ft	00:00:01	1.7 mph	99.4° true	2019-06-13 16:03:26	S13° 06.102' W70° 22.175'
462		1188 ft	3 ft	00:00:01	1.9 mph	87.5° true	2019-06-13 16:03:27	S13° 06.103' W70° 22.174'
463		1188 ft	3 ft	00:00:01	1.9 mph	86.3° true	2019-06-13 16:03:28	S13° 06.103' W70° 22.174'
464		1188 ft	3 ft	00:00:01	2.1 mph	69.7° true	2019-06-13 16:03:29	S13° 06.102' W70° 22.173'
465		1188 ft	3 ft	00:00:01	1.7 mph	67.4° true	2019-06-13 16:03:30	S13° 06.102' W70° 22.173'
466		1188 ft	2 ft	00:00:01	1.7 mph	87.8° true	2019-06-13 16:03:31	S13° 06.102' W70° 22.173'
467		1188 ft	2 ft	00:00:01	1.5 mph	92.4° true	2019-06-13 16:03:32	S13° 06.102' W70° 22.172'
468		1188 ft	2 ft	00:00:01	1.5 mph	100.2° true	2019-06-13 16:03:33	S13° 06.102' W70° 22.172'
469		1188 ft	3 ft	00:00:01	2.2 mph	102.8° true	2019-06-13 16:03:34	S13° 06.102' W70° 22.171'
470		1188 ft	3 ft	00:00:01	2.1 mph	81.6° true	2019-06-13 16:03:35	S13° 06.102' W70° 22.171'
471		1189 ft	3 ft	00:00:01	1.8 mph	117.8° true	2019-06-13 16:03:36	S13° 06.102' W70° 22.170'
472		1189 ft	3 ft	00:00:01	2.4 mph	120.8° true	2019-06-13 16:03:37	S13° 06.102' W70° 22.170'
473		1189 ft	3 ft	00:00:01	1.8 mph	104.7° true	2019-06-13 16:03:38	S13° 06.103' W70° 22.169'
474		1189 ft	2 ft	00:00:01	1.4 mph	77.4° true	2019-06-13 16:03:39	S13° 06.103' W70° 22.169'
475		1189 ft	2 ft	00:00:01	1.4 mph	97.7° true	2019-06-13 16:03:40	S13° 06.103' W70° 22.169'
476		1189 ft	2 ft	00:00:01	1.4 mph	106.7° true	2019-06-13 16:03:41	S13° 06.103' W70° 22.168'
477		1189 ft	3 ft	00:00:01	2.1 mph	99.1° true	2019-06-13 16:03:42	S13° 06.103' W70° 22.168'
478		1189 ft	3 ft	00:00:01	2.1 mph	100.4° true	2019-06-13 16:03:43	S13° 06.103' W70° 22.168'
479		1189 ft	6 ft	00:00:01	3.8 mph	156.4° true	2019-06-13 16:03:44	S13° 06.103' W70° 22.167'
480		1189 ft	3 ft	00:00:01	2.0 mph	110.0° true	2019-06-13 16:03:45	S13° 06.104' W70° 22.167'
481		1189 ft	3 ft	00:00:01	1.8 mph	97.3° true	2019-06-13 16:03:46	S13° 06.104' W70° 22.166'
482		1190 ft	4 ft	00:00:01	2.8 mph	144.6° true	2019-06-13 16:03:47	S13° 06.104' W70° 22.166'
483		1190 ft	4 ft	00:00:01	2.5 mph	140.7° true	2019-06-13 16:03:48	S13° 06.105' W70° 22.165'
484		1190 ft	3 ft	00:00:01	1.9 mph	98.3° true	2019-06-13 16:03:49	S13° 06.105' W70° 22.165'
485		1190 ft	2 ft	00:00:01	1.2 mph	115.4° true	2019-06-13 16:03:50	S13° 06.105' W70° 22.164'
486		1190 ft	2 ft	00:00:01	1.1 mph	153.1° true	2019-06-13 16:03:51	S13° 06.105' W70° 22.164'
487		1190 ft	3 ft	00:00:01	2.1 mph	143.1° true	2019-06-13 16:03:52	S13° 06.106' W70° 22.164'
488		1190 ft	2 ft	00:00:01	1.5 mph	103.3° true	2019-06-13 16:03:53	S13° 06.106' W70° 22.164'
489		1190 ft	4 ft	00:00:01	2.6 mph	101.3° true	2019-06-13 16:03:54	S13° 06.106' W70° 22.163'
490		1190 ft	3 ft	00:00:01	1.9 mph	119.6° true	2019-06-13 16:03:55	S13° 06.106' W70° 22.163'
491		1190 ft	4 ft	00:00:01	2.6 mph	119.9° true	2019-06-13 16:03:56	S13° 06.106' W70° 22.162'
492		1190 ft	3 ft	00:00:01	2.3 mph	105.1° true	2019-06-13 16:03:57	S13° 06.107' W70° 22.162'
493		1191 ft	2 ft	00:00:01	1.6 mph	85.6° true	2019-06-13 16:03:58	S13° 06.107' W70° 22.161'
494		1191 ft	3 ft	00:00:01	2.1 mph	84.2° true	2019-06-13 16:03:59	S13° 06.107' W70° 22.161'
495		1191 ft	3 ft	00:00:01	1.7 mph	101.1° true	2019-06-13 16:04:00	S13° 06.107' W70° 22.160'
496		1191 ft	3 ft	00:00:01	2.1 mph	90.6° true	2019-06-13 16:04:01	S13° 06.107' W70° 22.160'
497		1191 ft	3 ft	00:00:01	2.0 mph	69.8° true	2019-06-13 16:04:02	S13° 06.107' W70° 22.159'
498		1191 ft	2 ft	00:00:01	1.2 mph	100.7° true	2019-06-13 16:04:03	S13° 06.107' W70° 22.159'
499		1191 ft	3 ft	00:00:01	2.0 mph	97.8° true	2019-06-13 16:04:04	S13° 06.107' W70° 22.159'
500		1191 ft	3 ft	00:00:01	1.8 mph	102.3° true	2019-06-13 16:04:05	S13° 06.107' W70° 22.158'
501		1191 ft	4 ft	00:00:01	2.8 mph	26.2° true	2019-06-13 16:04:06	S13° 06.107' W70° 22.158'
502		1192 ft	3 ft	00:00:01	2.0 mph	62.0° true	2019-06-13 16:04:07	S13° 06.106' W70° 22.157'
503		1192 ft	4 ft	00:00:01	2.7 mph	112.2° true	2019-06-13 16:04:08	S13° 06.106' W70° 22.157'
504		1192 ft	3 ft	00:00:01	2.2 mph	115.5° true	2019-06-13 16:04:09	S13° 06.106' W70° 22.156'
505		1192 ft	3 ft	00:00:01	2.1 mph	108.9° true	2019-06-13 16:04:10	S13° 06.107' W70° 22.156'
506		1192 ft	3 ft	00:00:01	2.1 mph	93.4° true	2019-06-13 16:04:11	S13° 06.107' W70° 22.155'
507		1192 ft	4 ft	00:00:01	2.9 mph	96.2° true	2019-06-13 16:04:12	S13° 06.107' W70° 22.155'
508		1193 ft	4 ft	00:00:01	2.7 mph	95.7° true	2019-06-13 16:04:13	S13° 06.107' W70° 22.154'
509		1193 ft	4 ft	00:00:01	2.4 mph	113.2° true	2019-06-13 16:04:14	S13° 06.107' W70° 22.153'
510		1193 ft	3 ft	00:00:01	1.8 mph	102.0° true	2019-06-13 16:04:15	S13° 06.107' W70° 22.153'
511		1193 ft	2 ft	00:00:01	1.7 mph	72.0° true	2019-06-13 16:04:16	S13° 06.107' W70° 22.153'
512		1194 ft	3 ft	00:00:01	2.3 mph	92.1° true	2019-06-13 16:04:17	S13° 06.107' W70° 22.152'
513		1194 ft	3 ft	00:00:01	2.2 mph	87.8° true	2019-06-13 16:04:18	S13° 06.107' W70° 22.152'
514		1194 ft	3 ft	00:00:01	2.0 mph	114.3° true	2019-06-13 16:04:19	S13° 06.107' W70° 22.151'
515		1194 ft	3 ft	00:00:01	2.3 mph	113.8° true	2019-06-13 16:04:20	S13° 06.107' W70° 22.151'
516		1194 ft	3 ft	00:00:01	1.8 mph	101.5° true	2019-06-13 16:04:21	S13° 06.108' W70° 22.150'
517		1194 ft	4 ft	00:00:01	2.5 mph	99.7° true	2019-06-13 16:04:22	S13° 06.108' W70° 22.150'
518		1194 ft	3 ft	00:00:01	2.3 mph	115.8° true	2019-06-13 16:04:23	S13° 06.108' W70° 22.149'
519		1194 ft	2 ft	00:00:01	1.2 mph	76.3° true	2019-06-13 16:04:24	S13° 06.108' W70° 22.148'
520		1195 ft	3 ft	00:00:01	1.7 mph	86.5° true	2019-06-13 16:04:25	S13° 06.108' W70° 22.148'
521		1195 ft	4 ft	00:00:01	2.7 mph	125.0° true	2019-06-13 16:04:26	S13° 06.108' W70° 22.148'
522		1195 ft	4 ft	00:00:01	2.9 mph	119.8° true	2019-06-13 16:04:27	S13° 06.108' W70° 22.147'
523		1195 ft	4 ft	00:00:01	2.8 mph	114.4° true	2019-06-13 16:04:28	S13° 06.109' W70° 22.147'
524		1195 ft	3 ft	00:00:01	2.4 mph	100.7° true	2019-06-13 16:04:29	S13° 06.109' W70° 22.146'
525		1195 ft	3 ft	00:00:01	1.9 mph	84.4° true	2019-06-13 16:04:30	S13° 06.109' W70° 22.145'
526		1195 ft	3 ft	00:00:01	1.8 mph	109.7° true	2019-06-13 16:04:31	S13° 06.109' W70° 22.145'
527		1195 ft	2 ft	00:00:01	1.5 mph	116.8° true	2019-06-13 16:04:32	S13° 06.109' W70° 22.144'
528		1195 ft	3 ft	00:00:01	1.8 mph	124.0° true	2019-06-13 16:04:33	S13° 06.109' W70° 22.144'
529		1195 ft	3 ft	00:00:01	1.9 mph	108.5° true	2019-06-13 16:04:34	S13° 06.109' W70° 22.144'
530		1196 ft	4 ft	00:00:01	2.6 mph	108.6° true	2019-06-13 16:04:35	S13° 06.110' W70° 22.143'
531		1196 ft	2 ft	00:00:01	1.6 mph	105.5° true	2019-06-13 16:04:36	S13° 06.110' W70° 22.143'
532		1196 ft	3 ft	00:00:01	2.0 mph	107.2° true	2019-06-13 16:04:37	S13° 06.110' W70° 22.142'
533		1196 ft	3 ft	00:00:01	2.2 mph	108.4° true	2019-06-13 16:04:38	S13° 06.110' W70° 22.142'
534		1196 ft	4 ft	00:00:01	2.5 mph	109.8° true	2019-06-13 16:04:39	S13° 06.110' W70° 22.141'
535		1196 ft	3 ft	00:00:01	2.3 mph	97.4° true	2019-06-13 16:04:40	S13° 06.110' W70° 22.141'
536		1197 ft	5 ft	00:00:01	3.4 mph	108.7° true	2019-06-13 16:04:41	S13° 06.111' W70° 22.140'
537		1197 ft	3 ft	00:00:01	2.2 mph	98.9° true	2019-06-13 16:04:42	S13° 06.111' W70° 22.139'
538		1197 ft	3 ft	00:00:01	1.8 mph	106.5° true	2019-06-13 16:04:43	S13° 06.111' W70° 22.139'
539		1197 ft	2 ft	00:00:01	1.7 mph	99.9° true	2019-06-13 16:04:44	S13° 06.111' W70° 22.138'
540		1197 ft	4 ft	00:00:01	2.7 mph	109.7° true	2019-06-13 16:04:45	S13° 06.111' W70° 22.138'
541		1197 ft	3 ft	00:00:01	2.2 mph	108.4° true	2019-06-13 16:04:46	S13° 06.111' W70° 22.137'
542		1198 ft	3 ft	00:00:01	2.3 mph	103.4° true	2019-06-13 16:04:47	S13° 06.111' W70° 22.137'
543		1198 ft	3 ft	00:00:01	1.8 mph	104.7° true	2019-06-13 16:04:48	S13° 06.112' W70° 22.136'
544		1198 ft	2 ft	00:00:01	1.5 mph	106.5° true	2019-06-13 16:04:49	S13° 06.112' W70° 22.136'
545		1198 ft	2 ft	00:00:01	1.6 mph	100.0° true	2019-06-13 16:04:50	S13° 06.112' W70° 22.136'
546		1198 ft	2 ft	00:00:01	1.5 mph	96.6° true	2019-06-13 16:04:51	S13° 06.112' W70° 22.135'
547		1199 ft	2 ft	00:00:01	1.2 mph	63.7° true	2019-06-13 16:04:52	S13° 06.112' W70° 22.135'
548		1199 ft	2 ft	00:00:01	1.2 mph	31.9° true	2019-06-13 16:04:53	S13° 06.112' W70° 22.135'
549		1199 ft	3 ft	00:00:01	1.9 mph	119.1° true	2019-06-13 16:04:54	S13° 06.112' W70° 22.134'
550		1199 ft	3 ft	00:00:01	1.9 mph	130.5° true	2019-06-13 16:04:55	S13° 06.112' W70° 22.134'
551		1199 ft	4 ft	00:00:01	2.7 mph	102.4° true	2019-06-13 16:04:56	S13° 06.112' W70° 22.134'
552		1199 ft	3 ft	00:00:01	2.1 mph	109.4° true	2019-06-13 16:04:57	S13° 06.112' W70° 22.133'
553		1199 ft	3 ft	00:00:01	2.3 mph	107.2° true	2019-06-13 16:04:58	S13° 06.112' W70° 22.132'
554		1199 ft	4 ft	00:00:01	2.9 mph	99.1° true	2019-06-13 16:04:59	S13° 06.113' W70° 22.132'
555		1199 ft	4 ft	00:00:01	2.5 mph	108.6° true	2019-06-13 16:05:00	S13° 06.113' W70° 22.131'
556		1199 ft	4 ft	00:00:01	2.9 mph	113.9° true	2019-06-13 16:05:01	S13° 06.113' W70° 22.131'
557		1199 ft	4 ft	00:00:01	2.9 mph	106.4° true	2019-06-13 16:05:02	S13° 06.113' W70° 22.130'
558		1199 ft	3 ft	00:00:01	2.1 mph	105.8° true	2019-06-13 16:05:03	S13° 06.113' W70° 22.129'
559		1200 ft	2 ft	00:00:01	1.1 mph	65.7° true	2019-06-13 16:05:04	S13° 06.113' W70° 22.129'
560		1200 ft	3 ft	00:00:01	1.7 mph	98.4° true	2019-06-13 16:05:05	S13° 06.113' W70° 22.129'
561		1200 ft	3 ft	00:00:01	1.8 mph	90.7° true	2019-06-13 16:05:06	S13° 06.113' W70° 22.128'
562		1200 ft	3 ft	00:00:01	2.4 mph	131.9° true	2019-06-13 16:05:07	S13° 06.113' W70° 22.128'
563		1200 ft	2 ft	00:00:01	1.5 mph	109.2° true	2019-06-13 16:05:08	S13° 06.114' W70° 22.127'
564		1200 ft	4 ft	00:00:01	2.6 mph	119.7° true	2019-06-13 16:05:09	S13° 06.114' W70° 22.127'
565		1200 ft	3 ft	00:00:01	2.3 mph	122.8° true	2019-06-13 16:05:10	S13° 06.114' W70° 22.126'
566		1200 ft	3 ft	00:00:01	1.7 mph	118.4° true	2019-06-13 16:05:11	S13° 06.114' W70° 22.126'
567		1200 ft	2 ft	00:00:01	1.3 mph	102.1° true	2019-06-13 16:05:12	S13° 06.115' W70° 22.126'
568		1201 ft	2 ft	00:00:01	1.6 mph	103.2° true	2019-06-13 16:05:13	S13° 06.115' W70° 22.125'
569		1201 ft	3 ft	00:00:01	2.0 mph	112.1° true	2019-06-13 16:05:14	S13° 06.115' W70° 22.125'
570		1201 ft	4 ft	00:00:01	2.6 mph	102.5° true	2019-06-13 16:05:15	S13° 06.115' W70° 22.124'
571		1201 ft	4 ft	00:00:01	2.8 mph	96.4° true	2019-06-13 16:05:16	S13° 06.115' W70° 22.124'
572		1201 ft	3 ft	00:00:01	2.3 mph	98.2° true	2019-06-13 16:05:17	S13° 06.115' W70° 22.123'
573		1202 ft	4 ft	00:00:01	2.4 mph	102.0° true	2019-06-13 16:05:18	S13° 06.115' W70° 22.122'
574		1202 ft	4 ft	00:00:01	2.8 mph	109.7° true	2019-06-13 16:05:19	S13° 06.115' W70° 22.122'
575		1202 ft	4 ft	00:00:01	2.5 mph	112.3° true	2019-06-13 16:05:20	S13° 06.116' W70° 22.121'
576		1202 ft	4 ft	00:00:01	2.4 mph	110.5° true	2019-06-13 16:05:21	S13° 06.116' W70° 22.121'
577		1202 ft	4 ft	00:00:01	2.5 mph	105.8° true	2019-06-13 16:05:22	S13° 06.116' W70° 22.120'
578		1202 ft	3 ft	00:00:01	2.3 mph	122.4° true	2019-06-13 16:05:23	S13° 06.116' W70° 22.119'
579		1202 ft	4 ft	00:00:01	2.5 mph	109.8° true	2019-06-13 16:05:24	S13° 06.117' W70° 22.119'
580		1202 ft	4 ft	00:00:01	2.9 mph	113.3° true	2019-06-13 16:05:25	S13° 06.117' W70° 22.118'
581		1202 ft	3 ft	00:00:01	2.0 mph	89.4° true	2019-06-13 16:05:26	S13° 06.117' W70° 22.118'
582		1203 ft	3 ft	00:00:01	2.1 mph	111.1° true	2019-06-13 16:05:27	S13° 06.117' W70° 22.117'
583		1203 ft	2 ft	00:00:01	1.6 mph	114.2° true	2019-06-13 16:05:28	S13° 06.117' W70° 22.117'
584		1203 ft	3 ft	00:00:01	1.9 mph	105.0° true	2019-06-13 16:05:29	S13° 06.117' W70° 22.116'
585		1203 ft	2 ft	00:00:01	1.6 mph	104.8° true	2019-06-13 16:05:30	S13° 06.118' W70° 22.116'
586		1203 ft	2 ft	00:00:01	1.5 mph	114.4° true	2019-06-13 16:05:31	S13° 06.118' W70° 22.116'
587		1203 ft	2 ft	00:00:01	1.7 mph	111.1° true	2019-06-13 16:05:32	S13° 06.118' W70° 22.115'
588		1203 ft	1 ft	00:00:01	0.8 mph	120.4° true	2019-06-13 16:05:33	S13° 06.118' W70° 22.115'
589		1203 ft	1 ft	00:00:01	0.6 mph	103.1° true	2019-06-13 16:05:34	S13° 06.118' W70° 22.115'
590		1204 ft	0 ft	00:00:01	0.3 mph	51.7° true	2019-06-13 16:05:35	S13° 06.118' W70° 22.115'
591		1204 ft	1 ft	00:00:01	0.9 mph	56.3° true	2019-06-13 16:05:36	S13° 06.118' W70° 22.114'
592		1204 ft	1 ft	00:00:01	0.5 mph	110.3° true	2019-06-13 16:05:37	S13° 06.118' W70° 22.114'
593		1204 ft	1 ft	00:00:01	0.9 mph	112.8° true	2019-06-13 16:05:38	S13° 06.118' W70° 22.114'
594		1204 ft	0 ft	00:00:01	0.3 mph	123.2° true	2019-06-13 16:05:39	S13° 06.118' W70° 22.114'
595		1204 ft	1 ft	00:00:01	0.4 mph	118.5° true	2019-06-13 16:05:40	S13° 06.118' W70° 22.114'
596		1204 ft	1 ft	00:00:01	0.4 mph	124.4° true	2019-06-13 16:05:41	S13° 06.118' W70° 22.114'
597		1204 ft	1 ft	00:00:01	0.7 mph	137.0° true	2019-06-13 16:05:42	S13° 06.118' W70° 22.114'
598		1204 ft	1 ft	00:00:01	0.7 mph	149.4° true	2019-06-13 16:05:43	S13° 06.118' W70° 22.114'
599		1205 ft	0 ft	00:00:01	0.3 mph	124.4° true	2019-06-13 16:05:44	S13° 06.118' W70° 22.114'
600		1205 ft	0 ft	00:00:01	0.3 mph	128.3° true	2019-06-13 16:05:45	S13° 06.118' W70° 22.113'
601		1205 ft	1 ft	00:00:01	0.5 mph	135.8° true	2019-06-13 16:05:46	S13° 06.118' W70° 22.113'
602		1205 ft	1 ft	00:00:01	0.4 mph	131.3° true	2019-06-13 16:05:47	S13° 06.119' W70° 22.113'
603		1205 ft	0 ft	00:00:01	0.3 mph	130.0° true	2019-06-13 16:05:48	S13° 06.119' W70° 22.113'
604		1205 ft	0 ft	00:00:01	0.2 mph	71.1° true	2019-06-13 16:05:49	S13° 06.119' W70° 22.113'
605		1205 ft	0 ft	00:00:01	0.2 mph	104.4° true	2019-06-13 16:05:50	S13° 06.119' W70° 22.113'
606		1205 ft	0 ft	00:00:01	0.2 mph	68.9° true	2019-06-13 16:05:51	S13° 06.119' W70° 22.113'
607		1205 ft	0 ft	00:00:01	0.1 mph	327.0° true	2019-06-13 16:05:52	S13° 06.119' W70° 22.113'
608		1205 ft	0 ft	00:00:01	0.2 mph	49.4° true	2019-06-13 16:05:53	S13° 06.119' W70° 22.113'
609		1205 ft	3 ft	00:00:01	2.1 mph	108.5° true	2019-06-13 16:05:54	S13° 06.119' W70° 22.113'
610		1205 ft	2 ft	00:00:01	1.5 mph	99.0° true	2019-06-13 16:05:55	S13° 06.119' W70° 22.113'
611		1205 ft	3 ft	00:00:01	2.4 mph	117.2° true	2019-06-13 16:05:56	S13° 06.119' W70° 22.112'
612		1205 ft	3 ft	00:00:01	2.1 mph	108.9° true	2019-06-13 16:05:57	S13° 06.119' W70° 22.112'
613		1205 ft	3 ft	00:00:01	2.0 mph	121.4° true	2019-06-13 16:05:58	S13° 06.119' W70° 22.111'
614		1205 ft	4 ft	00:00:01	2.9 mph	123.5° true	2019-06-13 16:05:59	S13° 06.119' W70° 22.111'
615		1205 ft	4 ft	00:00:01	3.0 mph	117.0° true	2019-06-13 16:06:00	S13° 06.120' W70° 22.110'
616		1205 ft	3 ft	00:00:01	2.0 mph	111.1° true	2019-06-13 16:06:01	S13° 06.120' W70° 22.109'
617		1205 ft	3 ft	00:00:01	2.1 mph	102.9° true	2019-06-13 16:06:02	S13° 06.120' W70° 22.109'
618		1205 ft	3 ft	00:00:01	2.0 mph	95.9° true	2019-06-13 16:06:03	S13° 06.120' W70° 22.109'
619		1205 ft	3 ft	00:00:01	2.0 mph	107.8° true	2019-06-13 16:06:04	S13° 06.121' W70° 22.108'
620		1205 ft	2 ft	00:00:01	1.4 mph	90.0° true	2019-06-13 16:06:05	S13° 06.121' W70° 22.108'
621		1205 ft	2 ft	00:00:01	1.6 mph	102.4° true	2019-06-13 16:06:06	S13° 06.121' W70° 22.107'
622		1206 ft	2 ft	00:00:01	1.3 mph	95.6° true	2019-06-13 16:06:07	S13° 06.121' W70° 22.107'
623		1206 ft	3 ft	00:00:01	2.2 mph	116.7° true	2019-06-13 16:06:08	S13° 06.121' W70° 22.107'
624		1206 ft	3 ft	00:00:01	2.4 mph	116.5° true	2019-06-13 16:06:09	S13° 06.121' W70° 22.106'
625		1206 ft	3 ft	00:00:01	1.9 mph	109.3° true	2019-06-13 16:06:10	S13° 06.121' W70° 22.106'
626		1206 ft	3 ft	00:00:01	1.8 mph	106.3° true	2019-06-13 16:06:11	S13° 06.121' W70° 22.105'
627		1207 ft	3 ft	00:00:01	1.7 mph	127.5° true	2019-06-13 16:06:12	S13° 06.122' W70° 22.105'
628		1207 ft	2 ft	00:00:01	1.2 mph	128.4° true	2019-06-13 16:06:13	S13° 06.122' W70° 22.104'
629		1207 ft	2 ft	00:00:01	1.5 mph	132.3° true	2019-06-13 16:06:14	S13° 06.122' W70° 22.104'
630		1207 ft	2 ft	00:00:01	1.6 mph	112.2° true	2019-06-13 16:06:15	S13° 06.122' W70° 22.104'
631		1207 ft	2 ft	00:00:01	1.3 mph	128.7° true	2019-06-13 16:06:16	S13° 06.122' W70° 22.103'
632		1208 ft	1 ft	00:00:01	1.0 mph	107.4° true	2019-06-13 16:06:17	S13° 06.123' W70° 22.103'
633		1208 ft	3 ft	00:00:01	1.8 mph	119.8° true	2019-06-13 16:06:18	S13° 06.123' W70° 22.103'
634		1208 ft	1 ft	00:00:01	0.8 mph	64.9° true	2019-06-13 16:06:19	S13° 06.123' W70° 22.103'
635		1208 ft	2 ft	00:00:01	1.1 mph	109.9° true	2019-06-13 16:06:20	S13° 06.123' W70° 22.102'
636		1209 ft	2 ft	00:00:01	1.5 mph	107.9° true	2019-06-13 16:06:21	S13° 06.123' W70° 22.102'
637		1209 ft	1 ft	00:00:01	0.9 mph	50.4° true	2019-06-13 16:06:22	S13° 06.123' W70° 22.102'
638		1209 ft	1 ft	00:00:01	0.8 mph	54.4° true	2019-06-13 16:06:23	S13° 06.123' W70° 22.102'
639		1209 ft	2 ft	00:00:01	1.1 mph	56.8° true	2019-06-13 16:06:24	S13° 06.123' W70° 22.101'
640		1209 ft	3 ft	00:00:01	1.9 mph	67.1° true	2019-06-13 16:06:25	S13° 06.123' W70° 22.101'
641		1209 ft	3 ft	00:00:01	2.0 mph	35.8° true	2019-06-13 16:06:26	S13° 06.122' W70° 22.101'
642		1209 ft	3 ft	00:00:01	1.7 mph	70.9° true	2019-06-13 16:06:27	S13° 06.122' W70° 22.100'
643		1209 ft	2 ft	00:00:01	1.6 mph	66.2° true	2019-06-13 16:06:28	S13° 06.122' W70° 22.100'
644		1209 ft	2 ft	00:00:01	1.6 mph	61.2° true	2019-06-13 16:06:29	S13° 06.122' W70° 22.100'
645		1209 ft	4 ft	00:00:01	2.6 mph	82.5° true	2019-06-13 16:06:30	S13° 06.122' W70° 22.099'
646		1209 ft	4 ft	00:00:01	2.4 mph	75.0° true	2019-06-13 16:06:31	S13° 06.121' W70° 22.099'
647		1209 ft	3 ft	00:00:01	2.4 mph	92.0° true	2019-06-13 16:06:32	S13° 06.121' W70° 22.098'
648		1210 ft	4 ft	00:00:01	2.5 mph	98.3° true	2019-06-13 16:06:33	S13° 06.121' W70° 22.098'
649		1210 ft	2 ft	00:00:01	1.2 mph	62.4° true	2019-06-13 16:06:34	S13° 06.121' W70° 22.097'
650		1210 ft	3 ft	00:00:01	1.9 mph	124.1° true	2019-06-13 16:06:35	S13° 06.121' W70° 22.097'
651		1210 ft	1 ft	00:00:01	0.8 mph	58.1° true	2019-06-13 16:06:36	S13° 06.122' W70° 22.096'
652		1210 ft	2 ft	00:00:01	1.5 mph	67.8° true	2019-06-13 16:06:37	S13° 06.121' W70° 22.096'
653		1210 ft	2 ft	00:00:01	1.5 mph	51.3° true	2019-06-13 16:06:38	S13° 06.121' W70° 22.096'
654		1211 ft	3 ft	00:00:01	1.7 mph	55.0° true	2019-06-13 16:06:39	S13° 06.121' W70° 22.096'
655		1211 ft	2 ft	00:00:01	1.3 mph	62.4° true	2019-06-13 16:06:40	S13° 06.121' W70° 22.095'
656		1211 ft	2 ft	00:00:01	1.3 mph	104.4° true	2019-06-13 16:06:41	S13° 06.121' W70° 22.095'
657		1211 ft	4 ft	00:00:01	3.0 mph	108.5° true	2019-06-13 16:06:42	S13° 06.121' W70° 22.095'
658		1211 ft	4 ft	00:00:01	2.5 mph	121.0° true	2019-06-13 16:06:43	S13° 06.121' W70° 22.094'
659		1211 ft	4 ft	00:00:01	2.6 mph	119.9° true	2019-06-13 16:06:44	S13° 06.121' W70° 22.093'
660		1211 ft	3 ft	00:00:01	2.4 mph	144.3° true	2019-06-13 16:06:45	S13° 06.122' W70° 22.093'
661		1211 ft	3 ft	00:00:01	1.9 mph	134.4° true	2019-06-13 16:06:46	S13° 06.122' W70° 22.092'
662		1212 ft	2 ft	00:00:01	1.5 mph	129.8° true	2019-06-13 16:06:47	S13° 06.122' W70° 22.092'
663		1212 ft	3 ft	00:00:01	1.9 mph	136.2° true	2019-06-13 16:06:48	S13° 06.123' W70° 22.092'
664		1212 ft	3 ft	00:00:01	2.3 mph	135.4° true	2019-06-13 16:06:49	S13° 06.123' W70° 22.092'
665		1212 ft	4 ft	00:00:01	3.1 mph	134.1° true	2019-06-13 16:06:50	S13° 06.123' W70° 22.091'
666		1212 ft	3 ft	00:00:01	2.3 mph	151.1° true	2019-06-13 16:06:51	S13° 06.124' W70° 22.091'
667		1212 ft	3 ft	00:00:01	1.9 mph	157.0° true	2019-06-13 16:06:52	S13° 06.124' W70° 22.090'
668		1212 ft	3 ft	00:00:01	1.9 mph	130.1° true	2019-06-13 16:06:53	S13° 06.125' W70° 22.090'
669		1213 ft	2 ft	00:00:01	1.6 mph	143.7° true	2019-06-13 16:06:54	S13° 06.125' W70° 22.090'
670		1213 ft	3 ft	00:00:01	1.9 mph	144.0° true	2019-06-13 16:06:55	S13° 06.125' W70° 22.089'
671		1213 ft	2 ft	00:00:01	1.7 mph	126.3° true	2019-06-13 16:06:56	S13° 06.126' W70° 22.089'
672		1213 ft	2 ft	00:00:01	1.4 mph	109.4° true	2019-06-13 16:06:57	S13° 06.126' W70° 22.089'
673		1213 ft	4 ft	00:00:01	2.5 mph	123.6° true	2019-06-13 16:06:58	S13° 06.126' W70° 22.089'
674		1213 ft	4 ft	00:00:01	2.5 mph	132.1° true	2019-06-13 16:06:59	S13° 06.126' W70° 22.088'
675		1213 ft	2 ft	00:00:01	1.6 mph	111.1° true	2019-06-13 16:07:00	S13° 06.127' W70° 22.088'
676		1213 ft	3 ft	00:00:01	1.9 mph	118.0° true	2019-06-13 16:07:01	S13° 06.127' W70° 22.087'
677		1213 ft	3 ft	00:00:01	2.2 mph	113.0° true	2019-06-13 16:07:02	S13° 06.127' W70° 22.087'
678		1213 ft	3 ft	00:00:01	1.8 mph	100.2° true	2019-06-13 16:07:03	S13° 06.127' W70° 22.086'
679		1214 ft	4 ft	00:00:01	2.5 mph	83.9° true	2019-06-13 16:07:04	S13° 06.127' W70° 22.086'
680		1214 ft	4 ft	00:00:01	2.4 mph	75.4° true	2019-06-13 16:07:05	S13° 06.127' W70° 22.085'
681		1214 ft	1 ft	00:00:01	0.6 mph	39.9° true	2019-06-13 16:07:06	S13° 06.127' W70° 22.085'
682		1214 ft	2 ft	00:00:01	1.1 mph	161.3° true	2019-06-13 16:07:07	S13° 06.127' W70° 22.085'
683		1214 ft	1 ft	00:00:01	1.0 mph	173.1° true	2019-06-13 16:07:08	S13° 06.127' W70° 22.085'
684		1214 ft	2 ft	00:00:01	1.7 mph	96.4° true	2019-06-13 16:07:09	S13° 06.128' W70° 22.084'
685		1214 ft	2 ft	00:00:01	1.3 mph	104.4° true	2019-06-13 16:07:10	S13° 06.128' W70° 22.084'
686		1215 ft	2 ft	00:00:01	1.2 mph	122.2° true	2019-06-13 16:07:11	S13° 06.128' W70° 22.084'
687		1215 ft	2 ft	00:00:01	1.4 mph	90.0° true	2019-06-13 16:07:12	S13° 06.128' W70° 22.084'
688		1215 ft	2 ft	00:00:01	1.7 mph	106.0° true	2019-06-13 16:07:13	S13° 06.128' W70° 22.083'
689		1216 ft	3 ft	00:00:01	2.3 mph	90.5° true	2019-06-13 16:07:14	S13° 06.128' W70° 22.083'
690		1216 ft	3 ft	00:00:01	2.2 mph	102.3° true	2019-06-13 16:07:15	S13° 06.128' W70° 22.082'
691		1216 ft	4 ft	00:00:01	2.5 mph	78.2° true	2019-06-13 16:07:16	S13° 06.128' W70° 22.082'
692		1216 ft	3 ft	00:00:01	2.0 mph	65.8° true	2019-06-13 16:07:17	S13° 06.128' W70° 22.081'
693		1217 ft	3 ft	00:00:01	1.9 mph	89.4° true	2019-06-13 16:07:18	S13° 06.128' W70° 22.081'
694		1217 ft	2 ft	00:00:01	1.6 mph	99.0° true	2019-06-13 16:07:19	S13° 06.128' W70° 22.080'
695		1217 ft	2 ft	00:00:01	1.1 mph	75.1° true	2019-06-13 16:07:20	S13° 06.128' W70° 22.080'
696		1217 ft	2 ft	00:00:01	1.6 mph	98.0° true	2019-06-13 16:07:21	S13° 06.128' W70° 22.080'
697		1217 ft	1 ft	00:00:01	1.0 mph	43.4° true	2019-06-13 16:07:22	S13° 06.128' W70° 22.079'
698		1217 ft	2 ft	00:00:01	1.5 mph	23.5° true	2019-06-13 16:07:23	S13° 06.128' W70° 22.079'
699		1217 ft	2 ft	00:00:01	1.4 mph	70.3° true	2019-06-13 16:07:24	S13° 06.127' W70° 22.079'
700		1217 ft	3 ft	00:00:01	2.3 mph	120.9° true	2019-06-13 16:07:25	S13° 06.127' W70° 22.078'
701		1218 ft	3 ft	00:00:01	1.7 mph	94.8° true	2019-06-13 16:07:26	S13° 06.128' W70° 22.078'
702		1218 ft	3 ft	00:00:01	1.8 mph	100.5° true	2019-06-13 16:07:27	S13° 06.128' W70° 22.078'
703		1218 ft	4 ft	00:00:01	2.8 mph	93.4° true	2019-06-13 16:07:28	S13° 06.128' W70° 22.077'
704		1218 ft	3 ft	00:00:01	2.2 mph	127.8° true	2019-06-13 16:07:29	S13° 06.128' W70° 22.076'
705		1218 ft	2 ft	00:00:01	1.5 mph	124.8° true	2019-06-13 16:07:30	S13° 06.128' W70° 22.076'
706		1218 ft	2 ft	00:00:01	1.1 mph	130.3° true	2019-06-13 16:07:31	S13° 06.128' W70° 22.076'
707		1219 ft	1 ft	00:00:01	0.4 mph	92.8° true	2019-06-13 16:07:32	S13° 06.128' W70° 22.075'
708		1219 ft	1 ft	00:00:01	0.8 mph	136.8° true	2019-06-13 16:07:33	S13° 06.128' W70° 22.075'
709		1219 ft	1 ft	00:00:01	0.7 mph	139.6° true	2019-06-13 16:07:34	S13° 06.129' W70° 22.075'
710		1219 ft	1 ft	00:00:01	0.6 mph	110.8° true	2019-06-13 16:07:35	S13° 06.129' W70° 22.075'
711		1219 ft	1 ft	00:00:01	0.8 mph	234.3° true	2019-06-13 16:07:36	S13° 06.129' W70° 22.075'
712		1219 ft	1 ft	00:00:01	0.9 mph	167.2° true	2019-06-13 16:07:37	S13° 06.129' W70° 22.075'
713		1219 ft	1 ft	00:00:01	0.5 mph	174.9° true	2019-06-13 16:07:38	S13° 06.129' W70° 22.075'
714		1219 ft	2 ft	00:00:01	1.2 mph	127.2° true	2019-06-13 16:07:39	S13° 06.129' W70° 22.075'
715		1219 ft	1 ft	00:00:01	0.6 mph	106.3° true	2019-06-13 16:07:40	S13° 06.129' W70° 22.075'
716		1219 ft	1 ft	00:00:01	0.6 mph	44.2° true	2019-06-13 16:07:41	S13° 06.129' W70° 22.075'
717		1219 ft	1 ft	00:00:01	0.6 mph	95.7° true	2019-06-13 16:07:42	S13° 06.129' W70° 22.075'
718		1219 ft	1 ft	00:00:01	0.6 mph	18.6° true	2019-06-13 16:07:43	S13° 06.129' W70° 22.074'
719		1219 ft	1 ft	00:00:01	0.5 mph	116.2° true	2019-06-13 16:07:44	S13° 06.129' W70° 22.074'
720		1219 ft	1 ft	00:00:01	0.5 mph	18.7° true	2019-06-13 16:07:45	S13° 06.129' W70° 22.074'
721		1219 ft	0 ft	00:00:01	0.2 mph	115.0° true	2019-06-13 16:07:46	S13° 06.129' W70° 22.074'
722		1219 ft	2 ft	00:00:01	1.1 mph	77.1° true	2019-06-13 16:07:47	S13° 06.129' W70° 22.074'
723		1219 ft	1 ft	00:00:01	0.6 mph	116.2° true	2019-06-13 16:07:48	S13° 06.129' W70° 22.074'
724		1219 ft	1 ft	00:00:01	0.6 mph	140.9° true	2019-06-13 16:07:49	S13° 06.129' W70° 22.074'
725		1219 ft	0 ft	00:00:01	0.3 mph	94.5° true	2019-06-13 16:07:50	S13° 06.129' W70° 22.074'
726		1219 ft	1 ft	00:00:01	0.8 mph	101.9° true	2019-06-13 16:07:51	S13° 06.129' W70° 22.074'
727		1219 ft	0 ft	00:00:01	0.3 mph	130.0° true	2019-06-13 16:07:52	S13° 06.129' W70° 22.073'
728		1219 ft	1 ft	00:00:01	0.6 mph	75.1° true	2019-06-13 16:07:53	S13° 06.129' W70° 22.073'
729		1219 ft	0 ft	00:00:01	0.3 mph	130.0° true	2019-06-13 16:07:54	S13° 06.129' W70° 22.073'
730		1219 ft	0 ft	00:00:01	0.2 mph	101.6° true	2019-06-13 16:07:55	S13° 06.129' W70° 22.073'
731		1219 ft	0 ft	00:00:01	0.2 mph	107.1° true	2019-06-13 16:07:56	S13° 06.129' W70° 22.073'
732		1219 ft	0 ft	00:00:01	0.2 mph	145.2° true	2019-06-13 16:07:57	S13° 06.129' W70° 22.073'
733		1219 ft	0 ft	00:00:01	0.2 mph	57.3° true	2019-06-13 16:07:58	S13° 06.129' W70° 22.073'
734		1219 ft	0 ft	00:00:01	0.2 mph	99.7° true	2019-06-13 16:07:59	S13° 06.129' W70° 22.073'
735		1219 ft	1 ft	00:00:01	0.9 mph	134.8° true	2019-06-13 16:08:00	S13° 06.129' W70° 22.073'
736		1219 ft	0 ft	00:00:01	0.3 mph	106.3° true	2019-06-13 16:08:01	S13° 06.130' W70° 22.073'
737		1219 ft	2 ft	00:00:01	1.2 mph	75.4° true	2019-06-13 16:08:02	S13° 06.130' W70° 22.073'
738		1219 ft	0 ft	00:00:01	0.2 mph	68.9° true	2019-06-13 16:08:03	S13° 06.129' W70° 22.072'
739		1219 ft	1 ft	00:00:01	0.4 mph	280.3° true	2019-06-13 16:08:04	S13° 06.129' W70° 22.072'
740		1219 ft	1 ft	00:00:01	0.5 mph	338.3° true	2019-06-13 16:08:05	S13° 06.129' W70° 22.072'
741		1219 ft	0 ft	00:00:01	0.1 mph	30.3° true	2019-06-13 16:08:06	S13° 06.129' W70° 22.073'
742		1219 ft	0 ft	00:00:01	0.3 mph	196.7° true	2019-06-13 16:08:07	S13° 06.129' W70° 22.073'
743		1219 ft	0 ft	00:00:01	0.2 mph	11.0° true	2019-06-13 16:08:08	S13° 06.129' W70° 22.073'
744		1219 ft	1 ft	00:00:01	0.4 mph	111.8° true	2019-06-13 16:08:09	S13° 06.129' W70° 22.073'
745		1219 ft	1 ft	00:00:01	0.4 mph	164.0° true	2019-06-13 16:08:10	S13° 06.129' W70° 22.072'
746		1219 ft	1 ft	00:00:01	0.4 mph	96.5° true	2019-06-13 16:08:11	S13° 06.129' W70° 22.072'
747		1219 ft	1 ft	00:00:01	0.6 mph	10.6° true	2019-06-13 16:08:12	S13° 06.129' W70° 22.072'
748		1219 ft	1 ft	00:00:01	0.6 mph	20.5° true	2019-06-13 16:08:13	S13° 06.129' W70° 22.072'
749		1219 ft	1 ft	00:00:01	0.4 mph	350.2° true	2019-06-13 16:08:14	S13° 06.129' W70° 22.072'
750		1219 ft	1 ft	00:00:01	0.4 mph	328.7° true	2019-06-13 16:08:15	S13° 06.129' W70° 22.072'
751		1219 ft	1 ft	00:00:01	0.4 mph	5.9° true	2019-06-13 16:08:16	S13° 06.129' W70° 22.072'
752		1219 ft	1 ft	00:00:01	0.5 mph	2.1° true	2019-06-13 16:08:17	S13° 06.129' W70° 22.072'
753		1219 ft	1 ft	00:00:01	0.4 mph	192.9° true	2019-06-13 16:08:18	S13° 06.129' W70° 22.072'
754		1220 ft	0 ft	00:00:01	0.1 mph	270.0° true	2019-06-13 16:08:19	S13° 06.129' W70° 22.072'
755		1220 ft	0 ft	00:00:01	0.2 mph	320.9° true	2019-06-13 16:08:20	S13° 06.129' W70° 22.072'
756		1220 ft	1 ft	00:00:01	0.5 mph	293.8° true	2019-06-13 16:08:21	S13° 06.129' W70° 22.072'
757		1220 ft	1 ft	00:00:01	0.9 mph	324.9° true	2019-06-13 16:08:22	S13° 06.129' W70° 22.072'
758		1220 ft	1 ft	00:00:01	0.6 mph	325.9° true	2019-06-13 16:08:23	S13° 06.129' W70° 22.073'
759		1220 ft	1 ft	00:00:01	0.4 mph	344.0° true	2019-06-13 16:08:24	S13° 06.129' W70° 22.073'
760		1220 ft	0 ft	00:00:01	0.1 mph	124.4° true	2019-06-13 16:08:25	S13° 06.128' W70° 22.073'
761		1220 ft	1 ft	00:00:01	0.5 mph	322.9° true	2019-06-13 16:08:26	S13° 06.128' W70° 22.073'
762		1220 ft	0 ft	00:00:01	0.3 mph	337.9° true	2019-06-13 16:08:27	S13° 06.128' W70° 22.073'
763		1220 ft	0 ft	00:00:01	0.3 mph	303.2° true	2019-06-13 16:08:28	S13° 06.128' W70° 22.073'
764		1220 ft	0 ft	00:00:01	0.0 mph	180.0° true	2019-06-13 16:08:29	S13° 06.128' W70° 22.073'
765		1220 ft	1 ft	00:00:01	0.6 mph	74.7° true	2019-06-13 16:08:30	S13° 06.128' W70° 22.073'
766		1220 ft	1 ft	00:00:01	0.8 mph	64.2° true	2019-06-13 16:08:31	S13° 06.128' W70° 22.073'
767		1221 ft	3 ft	00:00:01	1.7 mph	133.8° true	2019-06-13 16:08:32	S13° 06.128' W70° 22.073'
768		1221 ft	4 ft	00:00:01	2.5 mph	135.1° true	2019-06-13 16:08:33	S13° 06.128' W70° 22.072'
769		1221 ft	3 ft	00:00:01	2.0 mph	144.0° true	2019-06-13 16:08:34	S13° 06.129' W70° 22.072'
770		1221 ft	3 ft	00:00:01	2.2 mph	148.8° true	2019-06-13 16:08:35	S13° 06.129' W70° 22.071'
771		1221 ft	3 ft	00:00:01	1.8 mph	168.5° true	2019-06-13 16:08:36	S13° 06.130' W70° 22.071'
772		1221 ft	3 ft	00:00:01	1.9 mph	152.6° true	2019-06-13 16:08:37	S13° 06.130' W70° 22.071'
773		1220 ft	1 ft	00:00:01	0.8 mph	148.7° true	2019-06-13 16:08:38	S13° 06.131' W70° 22.071'
774		1220 ft	2 ft	00:00:01	1.3 mph	174.4° true	2019-06-13 16:08:39	S13° 06.131' W70° 22.071'
775		1220 ft	3 ft	00:00:01	2.1 mph	173.2° true	2019-06-13 16:08:40	S13° 06.131' W70° 22.071'
776		1220 ft	2 ft	00:00:01	1.6 mph	152.7° true	2019-06-13 16:08:41	S13° 06.131' W70° 22.071'
777		1220 ft	2 ft	00:00:01	1.4 mph	174.3° true	2019-06-13 16:08:42	S13° 06.132' W70° 22.071'
778		1220 ft	3 ft	00:00:01	1.7 mph	211.7° true	2019-06-13 16:08:43	S13° 06.132' W70° 22.070'
779		1220 ft	2 ft	00:00:01	1.7 mph	162.9° true	2019-06-13 16:08:44	S13° 06.133' W70° 22.071'
780		1220 ft	2 ft	00:00:01	1.6 mph	174.1° true	2019-06-13 16:08:45	S13° 06.133' W70° 22.071'
781		1221 ft	3 ft	00:00:01	1.7 mph	184.1° true	2019-06-13 16:08:46	S13° 06.133' W70° 22.071'
782		1221 ft	3 ft	00:00:01	2.1 mph	160.4° true	2019-06-13 16:08:47	S13° 06.134' W70° 22.071'
783		1221 ft	3 ft	00:00:01	2.1 mph	179.4° true	2019-06-13 16:08:48	S13° 06.134' W70° 22.070'
784		1221 ft	3 ft	00:00:01	2.4 mph	193.9° true	2019-06-13 16:08:49	S13° 06.135' W70° 22.070'
785		1221 ft	4 ft	00:00:01	2.5 mph	186.5° true	2019-06-13 16:08:50	S13° 06.135' W70° 22.071'
786		1222 ft	3 ft	00:00:01	2.1 mph	185.0° true	2019-06-13 16:08:51	S13° 06.136' W70° 22.071'
787		1222 ft	3 ft	00:00:01	2.1 mph	190.5° true	2019-06-13 16:08:52	S13° 06.136' W70° 22.071'
788		1222 ft	4 ft	00:00:01	2.4 mph	191.5° true	2019-06-13 16:08:53	S13° 06.137' W70° 22.071'
789		1223 ft	3 ft	00:00:01	2.2 mph	205.5° true	2019-06-13 16:08:54	S13° 06.137' W70° 22.071'
790		1223 ft	4 ft	00:00:01	2.8 mph	200.3° true	2019-06-13 16:08:55	S13° 06.138' W70° 22.071'
791		1223 ft	3 ft	00:00:01	2.0 mph	201.3° true	2019-06-13 16:08:56	S13° 06.139' W70° 22.071'
792		1223 ft	3 ft	00:00:01	2.1 mph	202.3° true	2019-06-13 16:08:57	S13° 06.139' W70° 22.072'
793		1223 ft	3 ft	00:00:01	2.3 mph	176.5° true	2019-06-13 16:08:58	S13° 06.139' W70° 22.072'
794		1223 ft	3 ft	00:00:01	1.9 mph	168.9° true	2019-06-13 16:08:59	S13° 06.140' W70° 22.072'
795		1223 ft	4 ft	00:00:01	2.6 mph	186.3° true	2019-06-13 16:09:00	S13° 06.140' W70° 22.072'
796		1224 ft	4 ft	00:00:01	2.6 mph	180.5° true	2019-06-13 16:09:01	S13° 06.141' W70° 22.072'
797		1224 ft	3 ft	00:00:01	2.2 mph	186.9° true	2019-06-13 16:09:02	S13° 06.142' W70° 22.072'
798		1224 ft	4 ft	00:00:01	2.5 mph	176.3° true	2019-06-13 16:09:03	S13° 06.142' W70° 22.072'
799		1224 ft	4 ft	00:00:01	2.9 mph	170.2° true	2019-06-13 16:09:04	S13° 06.143' W70° 22.072'
800		1224 ft	5 ft	00:00:01	3.1 mph	178.5° true	2019-06-13 16:09:05	S13° 06.144' W70° 22.072'
801		1224 ft	4 ft	00:00:01	2.9 mph	183.2° true	2019-06-13 16:09:06	S13° 06.144' W70° 22.072'
802		1224 ft	4 ft	00:00:01	2.5 mph	182.8° true	2019-06-13 16:09:07	S13° 06.145' W70° 22.072'
803		1224 ft	3 ft	00:00:01	2.4 mph	172.6° true	2019-06-13 16:09:08	S13° 06.146' W70° 22.072'
804		1225 ft	4 ft	00:00:01	2.5 mph	173.4° true	2019-06-13 16:09:09	S13° 06.146' W70° 22.072'
805		1225 ft	3 ft	00:00:01	1.9 mph	165.9° true	2019-06-13 16:09:10	S13° 06.147' W70° 22.072'
806		1225 ft	2 ft	00:00:01	1.6 mph	162.2° true	2019-06-13 16:09:11	S13° 06.147' W70° 22.071'
807		1225 ft	2 ft	00:00:01	1.7 mph	154.0° true	2019-06-13 16:09:12	S13° 06.148' W70° 22.071'
808		1225 ft	3 ft	00:00:01	2.0 mph	161.8° true	2019-06-13 16:09:13	S13° 06.148' W70° 22.071'
809		1225 ft	3 ft	00:00:01	2.1 mph	172.6° true	2019-06-13 16:09:14	S13° 06.148' W70° 22.071'
810		1225 ft	3 ft	00:00:01	2.3 mph	186.1° true	2019-06-13 16:09:15	S13° 06.149' W70° 22.071'
811		1225 ft	3 ft	00:00:01	2.1 mph	185.5° true	2019-06-13 16:09:16	S13° 06.149' W70° 22.071'
812		1225 ft	3 ft	00:00:01	2.1 mph	186.6° true	2019-06-13 16:09:17	S13° 06.150' W70° 22.071'
813		1225 ft	3 ft	00:00:01	2.3 mph	169.1° true	2019-06-13 16:09:18	S13° 06.150' W70° 22.071'
814		1225 ft	4 ft	00:00:01	2.4 mph	176.2° true	2019-06-13 16:09:19	S13° 06.151' W70° 22.071'
815		1225 ft	3 ft	00:00:01	2.3 mph	188.6° true	2019-06-13 16:09:20	S13° 06.152' W70° 22.071'
816		1225 ft	3 ft	00:00:01	2.1 mph	192.5° true	2019-06-13 16:09:21	S13° 06.152' W70° 22.071'
817		1225 ft	3 ft	00:00:01	1.9 mph	203.5° true	2019-06-13 16:09:22	S13° 06.153' W70° 22.071'
818		1225 ft	3 ft	00:00:01	2.0 mph	200.3° true	2019-06-13 16:09:23	S13° 06.153' W70° 22.071'
819		1225 ft	3 ft	00:00:01	2.1 mph	192.7° true	2019-06-13 16:09:24	S13° 06.153' W70° 22.071'
820		1225 ft	3 ft	00:00:01	2.3 mph	207.1° true	2019-06-13 16:09:25	S13° 06.154' W70° 22.072'
821		1225 ft	3 ft	00:00:01	2.3 mph	204.1° true	2019-06-13 16:09:26	S13° 06.154' W70° 22.072'
822		1225 ft	3 ft	00:00:01	2.3 mph	195.8° true	2019-06-13 16:09:27	S13° 06.155' W70° 22.072'
823		1226 ft	3 ft	00:00:01	2.3 mph	190.1° true	2019-06-13 16:09:28	S13° 06.155' W70° 22.072'
824		1226 ft	4 ft	00:00:01	2.7 mph	184.3° true	2019-06-13 16:09:29	S13° 06.156' W70° 22.072'
825		1226 ft	4 ft	00:00:01	2.7 mph	179.1° true	2019-06-13 16:09:30	S13° 06.157' W70° 22.072'
826		1226 ft	4 ft	00:00:01	2.6 mph	176.5° true	2019-06-13 16:09:31	S13° 06.157' W70° 22.072'
827		1226 ft	4 ft	00:00:01	2.4 mph	178.1° true	2019-06-13 16:09:32	S13° 06.158' W70° 22.072'
828		1226 ft	4 ft	00:00:01	2.5 mph	181.4° true	2019-06-13 16:09:33	S13° 06.159' W70° 22.072'
829		1226 ft	3 ft	00:00:01	2.2 mph	190.1° true	2019-06-13 16:09:34	S13° 06.159' W70° 22.072'
830		1227 ft	3 ft	00:00:01	2.2 mph	182.7° true	2019-06-13 16:09:35	S13° 06.160' W70° 22.072'
831		1227 ft	3 ft	00:00:01	2.1 mph	177.8° true	2019-06-13 16:09:36	S13° 06.160' W70° 22.072'
832		1227 ft	3 ft	00:00:01	2.2 mph	173.6° true	2019-06-13 16:09:37	S13° 06.161' W70° 22.072'
833		1227 ft	3 ft	00:00:01	2.3 mph	185.6° true	2019-06-13 16:09:38	S13° 06.161' W70° 22.072'
834		1227 ft	3 ft	00:00:01	2.3 mph	186.2° true	2019-06-13 16:09:39	S13° 06.162' W70° 22.072'
835		1227 ft	3 ft	00:00:01	1.9 mph	186.2° true	2019-06-13 16:09:40	S13° 06.162' W70° 22.072'
836		1228 ft	3 ft	00:00:01	2.1 mph	181.1° true	2019-06-13 16:09:41	S13° 06.163' W70° 22.073'
837		1228 ft	3 ft	00:00:01	2.1 mph	197.6° true	2019-06-13 16:09:42	S13° 06.163' W70° 22.073'
838		1228 ft	3 ft	00:00:01	2.2 mph	187.4° true	2019-06-13 16:09:43	S13° 06.164' W70° 22.073'
839		1228 ft	3 ft	00:00:01	2.1 mph	178.9° true	2019-06-13 16:09:44	S13° 06.164' W70° 22.073'
840		1228 ft	3 ft	00:00:01	1.9 mph	172.0° true	2019-06-13 16:09:45	S13° 06.165' W70° 22.073'
841		1228 ft	3 ft	00:00:01	2.0 mph	173.0° true	2019-06-13 16:09:46	S13° 06.165' W70° 22.073'
842		1228 ft	3 ft	00:00:01	2.2 mph	179.5° true	2019-06-13 16:09:47	S13° 06.166' W70° 22.073'
843		1228 ft	3 ft	00:00:01	2.2 mph	171.5° true	2019-06-13 16:09:48	S13° 06.166' W70° 22.073'
844		1228 ft	3 ft	00:00:01	2.1 mph	175.5° true	2019-06-13 16:09:49	S13° 06.167' W70° 22.073'
845		1228 ft	3 ft	00:00:01	1.9 mph	181.2° true	2019-06-13 16:09:50	S13° 06.167' W70° 22.072'
846		1228 ft	3 ft	00:00:01	1.9 mph	173.1° true	2019-06-13 16:09:51	S13° 06.168' W70° 22.073'
847		1228 ft	3 ft	00:00:01	1.7 mph	172.0° true	2019-06-13 16:09:52	S13° 06.168' W70° 22.072'
848		1228 ft	3 ft	00:00:01	2.0 mph	165.6° true	2019-06-13 16:09:53	S13° 06.169' W70° 22.072'
849		1228 ft	3 ft	00:00:01	1.9 mph	159.9° true	2019-06-13 16:09:54	S13° 06.169' W70° 22.072'
850		1228 ft	3 ft	00:00:01	1.8 mph	160.3° true	2019-06-13 16:09:55	S13° 06.169' W70° 22.072'
851		1228 ft	2 ft	00:00:01	1.6 mph	169.6° true	2019-06-13 16:09:56	S13° 06.170' W70° 22.072'
852		1229 ft	2 ft	00:00:01	1.1 mph	177.0° true	2019-06-13 16:09:57	S13° 06.170' W70° 22.072'
853		1229 ft	2 ft	00:00:01	1.1 mph	187.8° true	2019-06-13 16:09:58	S13° 06.171' W70° 22.072'
854		1229 ft	2 ft	00:00:01	1.0 mph	203.0° true	2019-06-13 16:09:59	S13° 06.171' W70° 22.072'
855		1229 ft	1 ft	00:00:01	0.9 mph	178.8° true	2019-06-13 16:10:00	S13° 06.171' W70° 22.072'
856		1229 ft	1 ft	00:00:01	0.8 mph	184.2° true	2019-06-13 16:10:01	S13° 06.171' W70° 22.072'
857		1229 ft	2 ft	00:00:01	1.2 mph	200.4° true	2019-06-13 16:10:02	S13° 06.171' W70° 22.072'
858		1229 ft	2 ft	00:00:01	1.2 mph	195.3° true	2019-06-13 16:10:03	S13° 06.172' W70° 22.072'
859		1229 ft	2 ft	00:00:01	1.0 mph	199.4° true	2019-06-13 16:10:04	S13° 06.172' W70° 22.072'
860		1229 ft	2 ft	00:00:01	1.1 mph	177.9° true	2019-06-13 16:10:05	S13° 06.172' W70° 22.072'
861		1229 ft	2 ft	00:00:01	1.1 mph	177.9° true	2019-06-13 16:10:06	S13° 06.172' W70° 22.072'
862		1229 ft	2 ft	00:00:01	1.5 mph	173.2° true	2019-06-13 16:10:07	S13° 06.173' W70° 22.072'
863		1229 ft	2 ft	00:00:01	1.7 mph	175.9° true	2019-06-13 16:10:08	S13° 06.173' W70° 22.072'
864		1230 ft	3 ft	00:00:01	2.0 mph	169.1° true	2019-06-13 16:10:09	S13° 06.174' W70° 22.072'
865		1230 ft	3 ft	00:00:01	2.1 mph	170.5° true	2019-06-13 16:10:10	S13° 06.174' W70° 22.072'
866		1230 ft	3 ft	00:00:01	1.7 mph	174.0° true	2019-06-13 16:10:11	S13° 06.175' W70° 22.072'
867		1230 ft	3 ft	00:00:01	1.8 mph	171.0° true	2019-06-13 16:10:12	S13° 06.175' W70° 22.072'
868		1230 ft	3 ft	00:00:01	1.9 mph	171.0° true	2019-06-13 16:10:13	S13° 06.175' W70° 22.072'
869		1230 ft	3 ft	00:00:01	2.1 mph	172.1° true	2019-06-13 16:10:14	S13° 06.176' W70° 22.072'
870		1230 ft	3 ft	00:00:01	2.1 mph	162.7° true	2019-06-13 16:10:15	S13° 06.176' W70° 22.072'
871		1230 ft	3 ft	00:00:01	2.3 mph	164.4° true	2019-06-13 16:10:16	S13° 06.177' W70° 22.072'
872		1230 ft	3 ft	00:00:01	2.2 mph	161.3° true	2019-06-13 16:10:17	S13° 06.177' W70° 22.071'
873		1230 ft	3 ft	00:00:01	2.1 mph	160.8° true	2019-06-13 16:10:18	S13° 06.178' W70° 22.071'
874		1230 ft	3 ft	00:00:01	2.1 mph	163.9° true	2019-06-13 16:10:19	S13° 06.178' W70° 22.071'
875		1230 ft	3 ft	00:00:01	2.1 mph	162.2° true	2019-06-13 16:10:20	S13° 06.179' W70° 22.071'
876		1230 ft	3 ft	00:00:01	2.3 mph	164.4° true	2019-06-13 16:10:21	S13° 06.179' W70° 22.071'
877		1231 ft	3 ft	00:00:01	2.2 mph	162.2° true	2019-06-13 16:10:22	S13° 06.180' W70° 22.071'
878		1231 ft	3 ft	00:00:01	2.1 mph	152.2° true	2019-06-13 16:10:23	S13° 06.180' W70° 22.070'
879		1231 ft	3 ft	00:00:01	2.0 mph	152.0° true	2019-06-13 16:10:24	S13° 06.181' W70° 22.070'
880		1231 ft	3 ft	00:00:01	2.1 mph	162.9° true	2019-06-13 16:10:25	S13° 06.181' W70° 22.070'
881		1231 ft	3 ft	00:00:01	1.9 mph	160.9° true	2019-06-13 16:10:26	S13° 06.182' W70° 22.070'
882		1231 ft	3 ft	00:00:01	2.2 mph	153.8° true	2019-06-13 16:10:27	S13° 06.182' W70° 22.070'
883		1231 ft	3 ft	00:00:01	2.2 mph	160.4° true	2019-06-13 16:10:28	S13° 06.183' W70° 22.069'
884		1231 ft	3 ft	00:00:01	2.0 mph	162.6° true	2019-06-13 16:10:29	S13° 06.183' W70° 22.069'
885		1231 ft	3 ft	00:00:01	1.9 mph	156.5° true	2019-06-13 16:10:30	S13° 06.184' W70° 22.069'
886		1231 ft	2 ft	00:00:01	1.6 mph	158.3° true	2019-06-13 16:10:31	S13° 06.184' W70° 22.069'
887		1231 ft	3 ft	00:00:01	2.0 mph	150.0° true	2019-06-13 16:10:32	S13° 06.184' W70° 22.069'
888		1231 ft	3 ft	00:00:01	2.3 mph	149.7° true	2019-06-13 16:10:33	S13° 06.185' W70° 22.069'
889		1231 ft	3 ft	00:00:01	1.9 mph	160.8° true	2019-06-13 16:10:34	S13° 06.185' W70° 22.068'
890		1232 ft	2 ft	00:00:01	1.6 mph	159.7° true	2019-06-13 16:10:35	S13° 06.186' W70° 22.068'
891		1232 ft	3 ft	00:00:01	1.8 mph	176.1° true	2019-06-13 16:10:36	S13° 06.186' W70° 22.068'
892		1232 ft	3 ft	00:00:01	2.0 mph	143.2° true	2019-06-13 16:10:37	S13° 06.186' W70° 22.068'
893		1232 ft	2 ft	00:00:01	1.5 mph	162.7° true	2019-06-13 16:10:38	S13° 06.187' W70° 22.068'
894		1232 ft	3 ft	00:00:01	1.8 mph	168.2° true	2019-06-13 16:10:39	S13° 06.187' W70° 22.068'
895		1232 ft	2 ft	00:00:01	1.6 mph	154.7° true	2019-06-13 16:10:40	S13° 06.188' W70° 22.067'
896		1232 ft	2 ft	00:00:01	1.7 mph	146.8° true	2019-06-13 16:10:41	S13° 06.188' W70° 22.067'
897		1232 ft	2 ft	00:00:01	1.7 mph	149.9° true	2019-06-13 16:10:42	S13° 06.188' W70° 22.067'
898		1233 ft	2 ft	00:00:01	1.3 mph	155.6° true	2019-06-13 16:10:43	S13° 06.189' W70° 22.067'
899		1233 ft	2 ft	00:00:01	1.4 mph	165.3° true	2019-06-13 16:10:44	S13° 06.189' W70° 22.067'
900		1233 ft	2 ft	00:00:01	1.7 mph	175.2° true	2019-06-13 16:10:45	S13° 06.189' W70° 22.067'
901		1233 ft	3 ft	00:00:01	1.7 mph	188.2° true	2019-06-13 16:10:46	S13° 06.190' W70° 22.067'
902		1233 ft	2 ft	00:00:01	1.6 mph	157.7° true	2019-06-13 16:10:47	S13° 06.190' W70° 22.067'
903		1233 ft	2 ft	00:00:01	1.7 mph	141.2° true	2019-06-13 16:10:48	S13° 06.190' W70° 22.066'
904		1233 ft	2 ft	00:00:01	1.6 mph	144.6° true	2019-06-13 16:10:49	S13° 06.191' W70° 22.066'
905		1233 ft	3 ft	00:00:01	1.8 mph	147.2° true	2019-06-13 16:10:50	S13° 06.191' W70° 22.066'
906		1234 ft	2 ft	00:00:01	1.7 mph	167.5° true	2019-06-13 16:10:51	S13° 06.191' W70° 22.066'
907		1234 ft	2 ft	00:00:01	1.6 mph	161.1° true	2019-06-13 16:10:52	S13° 06.192' W70° 22.066'
908		1234 ft	3 ft	00:00:01	2.2 mph	148.6° true	2019-06-13 16:10:53	S13° 06.192' W70° 22.066'
909		1234 ft	2 ft	00:00:01	1.4 mph	144.2° true	2019-06-13 16:10:54	S13° 06.193' W70° 22.065'
910		1234 ft	2 ft	00:00:01	1.5 mph	136.9° true	2019-06-13 16:10:55	S13° 06.193' W70° 22.065'
911		1234 ft	2 ft	00:00:01	1.4 mph	155.9° true	2019-06-13 16:10:56	S13° 06.193' W70° 22.065'
912		1234 ft	2 ft	00:00:01	1.6 mph	158.2° true	2019-06-13 16:10:57	S13° 06.194' W70° 22.065'
913		1234 ft	3 ft	00:00:01	1.8 mph	135.3° true	2019-06-13 16:10:58	S13° 06.194' W70° 22.064'
914		1234 ft	2 ft	00:00:01	1.6 mph	130.1° true	2019-06-13 16:10:59	S13° 06.194' W70° 22.064'
915		1234 ft	3 ft	00:00:01	2.1 mph	153.3° true	2019-06-13 16:11:00	S13° 06.194' W70° 22.064'
916		1234 ft	2 ft	00:00:01	1.6 mph	170.4° true	2019-06-13 16:11:01	S13° 06.195' W70° 22.064'
917		1234 ft	3 ft	00:00:01	1.8 mph	145.3° true	2019-06-13 16:11:02	S13° 06.195' W70° 22.064'
918		1234 ft	3 ft	00:00:01	2.1 mph	137.3° true	2019-06-13 16:11:03	S13° 06.196' W70° 22.063'
919		1234 ft	2 ft	00:00:01	1.6 mph	143.1° true	2019-06-13 16:11:04	S13° 06.196' W70° 22.063'
920		1234 ft	2 ft	00:00:01	1.6 mph	144.1° true	2019-06-13 16:11:05	S13° 06.196' W70° 22.063'
921		1234 ft	2 ft	00:00:01	1.4 mph	140.0° true	2019-06-13 16:11:06	S13° 06.197' W70° 22.063'
922		1234 ft	3 ft	00:00:01	2.1 mph	136.2° true	2019-06-13 16:11:07	S13° 06.197' W70° 22.062'
923		1234 ft	3 ft	00:00:01	1.9 mph	140.1° true	2019-06-13 16:11:08	S13° 06.197' W70° 22.062'
924		1234 ft	4 ft	00:00:01	2.7 mph	150.9° true	2019-06-13 16:11:09	S13° 06.198' W70° 22.062'
925		1235 ft	3 ft	00:00:01	2.3 mph	147.3° true	2019-06-13 16:11:10	S13° 06.198' W70° 22.061'
926		1235 ft	4 ft	00:00:01	2.4 mph	137.5° true	2019-06-13 16:11:11	S13° 06.199' W70° 22.061'
927		1235 ft	4 ft	00:00:01	2.8 mph	131.2° true	2019-06-13 16:11:12	S13° 06.199' W70° 22.061'
928		1235 ft	3 ft	00:00:01	2.4 mph	118.3° true	2019-06-13 16:11:13	S13° 06.199' W70° 22.060'
929		1235 ft	3 ft	00:00:01	2.1 mph	136.2° true	2019-06-13 16:11:14	S13° 06.200' W70° 22.060'
930		1235 ft	3 ft	00:00:01	1.8 mph	130.1° true	2019-06-13 16:11:15	S13° 06.200' W70° 22.059'
931		1235 ft	3 ft	00:00:01	2.0 mph	118.0° true	2019-06-13 16:11:16	S13° 06.200' W70° 22.059'
932		1235 ft	2 ft	00:00:01	1.5 mph	124.2° true	2019-06-13 16:11:17	S13° 06.201' W70° 22.058'
933		1235 ft	2 ft	00:00:01	1.2 mph	131.6° true	2019-06-13 16:11:18	S13° 06.201' W70° 22.058'
934		1235 ft	2 ft	00:00:01	1.3 mph	139.5° true	2019-06-13 16:11:19	S13° 06.201' W70° 22.058'
935		1235 ft	4 ft	00:00:01	2.4 mph	115.0° true	2019-06-13 16:11:20	S13° 06.201' W70° 22.058'
936		1235 ft	3 ft	00:00:01	1.9 mph	106.9° true	2019-06-13 16:11:21	S13° 06.201' W70° 22.057'
937		1235 ft	2 ft	00:00:01	1.6 mph	121.4° true	2019-06-13 16:11:22	S13° 06.202' W70° 22.057'
938		1236 ft	3 ft	00:00:01	1.8 mph	129.3° true	2019-06-13 16:11:23	S13° 06.202' W70° 22.056'
939		1236 ft	2 ft	00:00:01	1.5 mph	127.0° true	2019-06-13 16:11:24	S13° 06.202' W70° 22.056'
940		1236 ft	2 ft	00:00:01	1.1 mph	124.4° true	2019-06-13 16:11:25	S13° 06.202' W70° 22.056'
941		1236 ft	2 ft	00:00:01	1.6 mph	127.6° true	2019-06-13 16:11:26	S13° 06.202' W70° 22.055'
942		1236 ft	3 ft	00:00:01	1.7 mph	131.4° true	2019-06-13 16:11:27	S13° 06.203' W70° 22.055'
943		1236 ft	3 ft	00:00:01	2.2 mph	132.3° true	2019-06-13 16:11:28	S13° 06.203' W70° 22.055'
944		1236 ft	3 ft	00:00:01	1.9 mph	142.9° true	2019-06-13 16:11:29	S13° 06.203' W70° 22.054'
945		1236 ft	3 ft	00:00:01	2.1 mph	137.7° true	2019-06-13 16:11:30	S13° 06.204' W70° 22.054'
946		1236 ft	2 ft	00:00:01	1.6 mph	137.3° true	2019-06-13 16:11:31	S13° 06.204' W70° 22.054'
947		1236 ft	3 ft	00:00:01	1.8 mph	154.9° true	2019-06-13 16:11:32	S13° 06.204' W70° 22.054'
948		1236 ft	3 ft	00:00:01	1.9 mph	135.3° true	2019-06-13 16:11:33	S13° 06.205' W70° 22.053'
949		1236 ft	3 ft	00:00:01	1.8 mph	121.5° true	2019-06-13 16:11:34	S13° 06.205' W70° 22.053'
950		1236 ft	2 ft	00:00:01	1.5 mph	144.6° true	2019-06-13 16:11:35	S13° 06.205' W70° 22.053'
951		1237 ft	3 ft	00:00:01	2.0 mph	143.9° true	2019-06-13 16:11:36	S13° 06.206' W70° 22.052'
952		1237 ft	3 ft	00:00:01	2.0 mph	128.4° true	2019-06-13 16:11:37	S13° 06.206' W70° 22.052'
953		1237 ft	3 ft	00:00:01	1.9 mph	141.5° true	2019-06-13 16:11:38	S13° 06.206' W70° 22.052'
954		1237 ft	3 ft	00:00:01	2.2 mph	121.3° true	2019-06-13 16:11:39	S13° 06.207' W70° 22.051'
955		1237 ft	2 ft	00:00:01	1.4 mph	97.7° true	2019-06-13 16:11:40	S13° 06.207' W70° 22.051'
956		1237 ft	3 ft	00:00:01	1.8 mph	119.2° true	2019-06-13 16:11:41	S13° 06.207' W70° 22.051'
957		1238 ft	3 ft	00:00:01	1.9 mph	118.9° true	2019-06-13 16:11:42	S13° 06.207' W70° 22.050'
958		1238 ft	3 ft	00:00:01	2.1 mph	116.4° true	2019-06-13 16:11:43	S13° 06.207' W70° 22.050'
959		1238 ft	3 ft	00:00:01	2.0 mph	106.8° true	2019-06-13 16:11:44	S13° 06.208' W70° 22.049'
960		1238 ft	2 ft	00:00:01	1.3 mph	94.6° true	2019-06-13 16:11:45	S13° 06.208' W70° 22.049'
961		1238 ft	4 ft	00:00:01	3.0 mph	136.9° true	2019-06-13 16:11:46	S13° 06.208' W70° 22.049'
962		1238 ft	5 ft	00:00:01	3.3 mph	155.8° true	2019-06-13 16:11:47	S13° 06.208' W70° 22.048'
963		1238 ft	3 ft	00:00:01	2.2 mph	135.4° true	2019-06-13 16:11:48	S13° 06.209' W70° 22.048'
964		1238 ft	2 ft	00:00:01	1.7 mph	133.7° true	2019-06-13 16:11:49	S13° 06.209' W70° 22.047'
965		1238 ft	3 ft	00:00:01	1.7 mph	151.9° true	2019-06-13 16:11:50	S13° 06.210' W70° 22.047'
966		1238 ft	3 ft	00:00:01	2.2 mph	170.0° true	2019-06-13 16:11:51	S13° 06.210' W70° 22.047'
967		1238 ft	2 ft	00:00:01	1.5 mph	136.9° true	2019-06-13 16:11:52	S13° 06.211' W70° 22.047'
968		1238 ft	2 ft	00:00:01	1.3 mph	110.3° true	2019-06-13 16:11:53	S13° 06.211' W70° 22.047'
969		1238 ft	3 ft	00:00:01	1.7 mph	106.9° true	2019-06-13 16:11:54	S13° 06.211' W70° 22.046'
970		1238 ft	2 ft	00:00:01	1.1 mph	154.5° true	2019-06-13 16:11:55	S13° 06.211' W70° 22.046'
971		1238 ft	3 ft	00:00:01	1.9 mph	100.1° true	2019-06-13 16:11:56	S13° 06.211' W70° 22.046'
972		1238 ft	2 ft	00:00:01	1.6 mph	139.4° true	2019-06-13 16:11:57	S13° 06.211' W70° 22.045'
973		1238 ft	3 ft	00:00:01	1.8 mph	124.4° true	2019-06-13 16:11:58	S13° 06.212' W70° 22.045'
974		1238 ft	3 ft	00:00:01	2.4 mph	142.2° true	2019-06-13 16:11:59	S13° 06.212' W70° 22.045'
975		1238 ft	3 ft	00:00:01	2.4 mph	122.2° true	2019-06-13 16:12:00	S13° 06.212' W70° 22.044'
976		1238 ft	4 ft	00:00:01	2.8 mph	113.6° true	2019-06-13 16:12:01	S13° 06.213' W70° 22.044'
977		1238 ft	4 ft	00:00:01	2.5 mph	120.5° true	2019-06-13 16:12:02	S13° 06.213' W70° 22.043'
978		1238 ft	3 ft	00:00:01	2.3 mph	108.9° true	2019-06-13 16:12:03	S13° 06.213' W70° 22.043'
979		1238 ft	4 ft	00:00:01	2.9 mph	105.7° true	2019-06-13 16:12:04	S13° 06.213' W70° 22.042'
980		1238 ft	3 ft	00:00:01	2.2 mph	119.1° true	2019-06-13 16:12:05	S13° 06.214' W70° 22.041'
981		1238 ft	4 ft	00:00:01	2.5 mph	125.4° true	2019-06-13 16:12:06	S13° 06.214' W70° 22.041'
982		1238 ft	3 ft	00:00:01	2.0 mph	113.7° true	2019-06-13 16:12:07	S13° 06.214' W70° 22.040'
983		1238 ft	3 ft	00:00:01	2.0 mph	134.1° true	2019-06-13 16:12:08	S13° 06.214' W70° 22.040'
984		1238 ft	3 ft	00:00:01	2.3 mph	90.5° true	2019-06-13 16:12:09	S13° 06.215' W70° 22.040'
985		1238 ft	3 ft	00:00:01	2.3 mph	127.8° true	2019-06-13 16:12:10	S13° 06.215' W70° 22.039'
986		1238 ft	4 ft	00:00:01	2.5 mph	125.6° true	2019-06-13 16:12:11	S13° 06.215' W70° 22.039'
987		1238 ft	4 ft	00:00:01	3.0 mph	105.5° true	2019-06-13 16:12:12	S13° 06.216' W70° 22.038'
988		1238 ft	4 ft	00:00:01	2.6 mph	108.7° true	2019-06-13 16:12:13	S13° 06.216' W70° 22.037'
989		1238 ft	4 ft	00:00:01	2.4 mph	112.8° true	2019-06-13 16:12:14	S13° 06.216' W70° 22.037'
990		1238 ft	5 ft	00:00:01	3.2 mph	106.8° true	2019-06-13 16:12:15	S13° 06.216' W70° 22.036'
991		1238 ft	4 ft	00:00:01	2.5 mph	111.6° true	2019-06-13 16:12:16	S13° 06.216' W70° 22.035'
992		1238 ft	4 ft	00:00:01	2.4 mph	114.1° true	2019-06-13 16:12:17	S13° 06.217' W70° 22.035'
993		1238 ft	4 ft	00:00:01	2.6 mph	118.8° true	2019-06-13 16:12:18	S13° 06.217' W70° 22.034'
994		1238 ft	3 ft	00:00:01	2.1 mph	122.6° true	2019-06-13 16:12:19	S13° 06.217' W70° 22.034'
995		1238 ft	3 ft	00:00:01	2.2 mph	121.0° true	2019-06-13 16:12:20	S13° 06.217' W70° 22.033'
996		1238 ft	3 ft	00:00:01	1.9 mph	133.1° true	2019-06-13 16:12:21	S13° 06.218' W70° 22.033'
997		1238 ft	2 ft	00:00:01	1.6 mph	123.2° true	2019-06-13 16:12:22	S13° 06.218' W70° 22.032'
998		1238 ft	5 ft	00:00:01	3.6 mph	105.3° true	2019-06-13 16:12:23	S13° 06.218' W70° 22.032'
999		1238 ft	4 ft	00:00:01	3.0 mph	127.6° true	2019-06-13 16:12:24	S13° 06.218' W70° 22.031'
1000		1238 ft	3 ft	00:00:01	2.2 mph	134.6° true	2019-06-13 16:12:25	S13° 06.219' W70° 22.031'
1001		1238 ft	4 ft	00:00:01	2.4 mph	124.5° true	2019-06-13 16:12:26	S13° 06.219' W70° 22.030'
1002		1238 ft	3 ft	00:00:01	2.1 mph	119.4° true	2019-06-13 16:12:27	S13° 06.220' W70° 22.030'
1003		1238 ft	3 ft	00:00:01	2.1 mph	120.8° true	2019-06-13 16:12:28	S13° 06.220' W70° 22.029'
1004		1238 ft	3 ft	00:00:01	2.3 mph	122.4° true	2019-06-13 16:12:29	S13° 06.220' W70° 22.029'
1005		1238 ft	3 ft	00:00:01	2.1 mph	141.7° true	2019-06-13 16:12:30	S13° 06.220' W70° 22.028'
1006		1238 ft	3 ft	00:00:01	2.3 mph	142.6° true	2019-06-13 16:12:31	S13° 06.221' W70° 22.028'
1007		1238 ft	3 ft	00:00:01	2.1 mph	140.9° true	2019-06-13 16:12:32	S13° 06.221' W70° 22.028'
1008		1238 ft	3 ft	00:00:01	2.1 mph	137.8° true	2019-06-13 16:12:33	S13° 06.222' W70° 22.027'
1009		1238 ft	3 ft	00:00:01	2.0 mph	130.0° true	2019-06-13 16:12:34	S13° 06.222' W70° 22.027'
1010		1238 ft	3 ft	00:00:01	1.9 mph	136.6° true	2019-06-13 16:12:35	S13° 06.222' W70° 22.027'
1011		1238 ft	3 ft	00:00:01	1.7 mph	101.1° true	2019-06-13 16:12:36	S13° 06.223' W70° 22.026'
1012		1238 ft	1 ft	00:00:01	0.9 mph	97.6° true	2019-06-13 16:12:37	S13° 06.223' W70° 22.026'
1013		1238 ft	3 ft	00:00:01	1.8 mph	109.3° true	2019-06-13 16:12:38	S13° 06.223' W70° 22.026'
1014		1238 ft	3 ft	00:00:01	2.0 mph	109.8° true	2019-06-13 16:12:39	S13° 06.223' W70° 22.025'
1015		1238 ft	3 ft	00:00:01	1.9 mph	129.1° true	2019-06-13 16:12:40	S13° 06.223' W70° 22.025'
1016		1238 ft	3 ft	00:00:01	1.8 mph	128.5° true	2019-06-13 16:12:41	S13° 06.223' W70° 22.024'
1017		1238 ft	3 ft	00:00:01	1.9 mph	124.4° true	2019-06-13 16:12:42	S13° 06.224' W70° 22.024'
1018		1238 ft	4 ft	00:00:01	2.5 mph	150.8° true	2019-06-13 16:12:43	S13° 06.224' W70° 22.024'
1019		1238 ft	2 ft	00:00:01	1.6 mph	131.2° true	2019-06-13 16:12:44	S13° 06.224' W70° 22.023'
1020		1238 ft	2 ft	00:00:01	1.6 mph	153.7° true	2019-06-13 16:12:45	S13° 06.225' W70° 22.023'
1021		1237 ft	2 ft	00:00:01	1.2 mph	117.6° true	2019-06-13 16:12:46	S13° 06.225' W70° 22.023'
1022		1237 ft	2 ft	00:00:01	1.1 mph	189.6° true	2019-06-13 16:12:47	S13° 06.225' W70° 22.023'
1023		1237 ft	3 ft	00:00:01	2.0 mph	128.2° true	2019-06-13 16:12:48	S13° 06.225' W70° 22.023'
1024		1237 ft	3 ft	00:00:01	1.9 mph	133.2° true	2019-06-13 16:12:49	S13° 06.226' W70° 22.022'
1025		1237 ft	3 ft	00:00:01	1.8 mph	121.3° true	2019-06-13 16:12:50	S13° 06.226' W70° 22.022'
1026		1237 ft	3 ft	00:00:01	1.8 mph	103.7° true	2019-06-13 16:12:51	S13° 06.226' W70° 22.022'
1027		1237 ft	3 ft	00:00:01	2.0 mph	135.8° true	2019-06-13 16:12:52	S13° 06.226' W70° 22.021'
1028		1237 ft	2 ft	00:00:01	1.6 mph	117.2° true	2019-06-13 16:12:53	S13° 06.227' W70° 22.021'
1029		1237 ft	3 ft	00:00:01	2.1 mph	125.2° true	2019-06-13 16:12:54	S13° 06.227' W70° 22.020'
1030		1237 ft	4 ft	00:00:01	2.4 mph	151.4° true	2019-06-13 16:12:55	S13° 06.227' W70° 22.020'
1031		1237 ft	3 ft	00:00:01	1.8 mph	134.4° true	2019-06-13 16:12:56	S13° 06.228' W70° 22.020'
1032		1237 ft	2 ft	00:00:01	1.7 mph	135.3° true	2019-06-13 16:12:57	S13° 06.228' W70° 22.019'
1033		1237 ft	3 ft	00:00:01	2.3 mph	108.1° true	2019-06-13 16:12:58	S13° 06.228' W70° 22.019'
1034		1237 ft	4 ft	00:00:01	2.6 mph	113.9° true	2019-06-13 16:12:59	S13° 06.228' W70° 22.019'
1035		1237 ft	4 ft	00:00:01	2.9 mph	126.4° true	2019-06-13 16:13:00	S13° 06.229' W70° 22.018'
1036		1237 ft	3 ft	00:00:01	2.2 mph	135.0° true	2019-06-13 16:13:01	S13° 06.229' W70° 22.017'
1037		1237 ft	4 ft	00:00:01	2.4 mph	119.2° true	2019-06-13 16:13:02	S13° 06.229' W70° 22.017'
1038		1237 ft	4 ft	00:00:01	2.9 mph	129.4° true	2019-06-13 16:13:03	S13° 06.230' W70° 22.017'
1039		1237 ft	4 ft	00:00:01	3.0 mph	126.4° true	2019-06-13 16:13:04	S13° 06.230' W70° 22.016'
1040		1237 ft	4 ft	00:00:01	2.6 mph	122.6° true	2019-06-13 16:13:05	S13° 06.231' W70° 22.015'
1041		1237 ft	4 ft	00:00:01	2.5 mph	116.5° true	2019-06-13 16:13:06	S13° 06.231' W70° 22.015'
1042		1237 ft	3 ft	00:00:01	2.1 mph	137.7° true	2019-06-13 16:13:07	S13° 06.231' W70° 22.014'
1043		1237 ft	3 ft	00:00:01	2.2 mph	117.6° true	2019-06-13 16:13:08	S13° 06.232' W70° 22.014'
1044		1237 ft	4 ft	00:00:01	2.5 mph	122.7° true	2019-06-13 16:13:09	S13° 06.232' W70° 22.014'
1045		1237 ft	4 ft	00:00:01	2.6 mph	124.1° true	2019-06-13 16:13:10	S13° 06.232' W70° 22.013'
1046		1237 ft	4 ft	00:00:01	2.7 mph	125.6° true	2019-06-13 16:13:11	S13° 06.232' W70° 22.012'
1047		1237 ft	4 ft	00:00:01	2.9 mph	113.7° true	2019-06-13 16:13:12	S13° 06.233' W70° 22.012'
1048		1237 ft	4 ft	00:00:01	2.5 mph	126.0° true	2019-06-13 16:13:13	S13° 06.233' W70° 22.011'
1049		1237 ft	3 ft	00:00:01	2.2 mph	124.5° true	2019-06-13 16:13:14	S13° 06.233' W70° 22.011'
1050		1236 ft	4 ft	00:00:01	2.7 mph	132.6° true	2019-06-13 16:13:15	S13° 06.234' W70° 22.010'
1051		1236 ft	3 ft	00:00:01	2.4 mph	143.2° true	2019-06-13 16:13:16	S13° 06.234' W70° 22.010'
1052		1236 ft	3 ft	00:00:01	2.1 mph	122.7° true	2019-06-13 16:13:17	S13° 06.235' W70° 22.009'
1053		1236 ft	3 ft	00:00:01	2.1 mph	123.6° true	2019-06-13 16:13:18	S13° 06.235' W70° 22.009'
1054		1236 ft	3 ft	00:00:01	2.2 mph	107.5° true	2019-06-13 16:13:19	S13° 06.235' W70° 22.009'
1055		1236 ft	4 ft	00:00:01	2.8 mph	131.5° true	2019-06-13 16:13:20	S13° 06.235' W70° 22.008'
1056		1236 ft	4 ft	00:00:01	2.5 mph	114.0° true	2019-06-13 16:13:21	S13° 06.236' W70° 22.008'
1057		1236 ft	4 ft	00:00:01	2.5 mph	103.9° true	2019-06-13 16:13:22	S13° 06.236' W70° 22.007'
1058		1236 ft	4 ft	00:00:01	2.7 mph	108.6° true	2019-06-13 16:13:23	S13° 06.236' W70° 22.006'
1059		1236 ft	3 ft	00:00:01	2.2 mph	118.6° true	2019-06-13 16:13:24	S13° 06.236' W70° 22.006'
1060		1236 ft	3 ft	00:00:01	2.1 mph	111.5° true	2019-06-13 16:13:25	S13° 06.237' W70° 22.005'
1061		1236 ft	3 ft	00:00:01	2.2 mph	111.8° true	2019-06-13 16:13:26	S13° 06.237' W70° 22.005'
1062		1236 ft	3 ft	00:00:01	2.1 mph	128.1° true	2019-06-13 16:13:27	S13° 06.237' W70° 22.004'
1063		1236 ft	3 ft	00:00:01	2.0 mph	136.6° true	2019-06-13 16:13:28	S13° 06.237' W70° 22.004'
1064		1236 ft	2 ft	00:00:01	1.6 mph	132.6° true	2019-06-13 16:13:29	S13° 06.238' W70° 22.004'
1065		1235 ft	3 ft	00:00:01	2.1 mph	136.9° true	2019-06-13 16:13:30	S13° 06.238' W70° 22.003'
1066		1235 ft	3 ft	00:00:01	2.3 mph	135.4° true	2019-06-13 16:13:31	S13° 06.238' W70° 22.003'
1067		1235 ft	3 ft	00:00:01	1.9 mph	126.0° true	2019-06-13 16:13:32	S13° 06.239' W70° 22.003'
1068		1235 ft	3 ft	00:00:01	1.7 mph	129.4° true	2019-06-13 16:13:33	S13° 06.239' W70° 22.002'
1069		1235 ft	3 ft	00:00:01	2.0 mph	134.9° true	2019-06-13 16:13:34	S13° 06.239' W70° 22.002'
1070		1235 ft	4 ft	00:00:01	2.5 mph	128.7° true	2019-06-13 16:13:35	S13° 06.240' W70° 22.001'
1071		1235 ft	4 ft	00:00:01	3.0 mph	117.4° true	2019-06-13 16:13:36	S13° 06.240' W70° 22.001'
1072		1235 ft	4 ft	00:00:01	3.0 mph	121.6° true	2019-06-13 16:13:37	S13° 06.240' W70° 22.000'
1073		1235 ft	4 ft	00:00:01	2.4 mph	124.9° true	2019-06-13 16:13:38	S13° 06.241' W70° 22.000'
1074		1235 ft	3 ft	00:00:01	2.0 mph	126.9° true	2019-06-13 16:13:39	S13° 06.241' W70° 21.999'
1075		1235 ft	3 ft	00:00:01	2.3 mph	130.3° true	2019-06-13 16:13:40	S13° 06.241' W70° 21.999'
1076		1235 ft	4 ft	00:00:01	2.6 mph	118.8° true	2019-06-13 16:13:41	S13° 06.242' W70° 21.998'
1077		1234 ft	4 ft	00:00:01	2.4 mph	113.9° true	2019-06-13 16:13:42	S13° 06.242' W70° 21.998'
1078		1234 ft	3 ft	00:00:01	2.3 mph	138.6° true	2019-06-13 16:13:43	S13° 06.242' W70° 21.997'
1079		1234 ft	3 ft	00:00:01	2.2 mph	135.8° true	2019-06-13 16:13:44	S13° 06.243' W70° 21.997'
1080		1234 ft	3 ft	00:00:01	2.0 mph	118.5° true	2019-06-13 16:13:45	S13° 06.243' W70° 21.997'
1081		1234 ft	3 ft	00:00:01	2.1 mph	129.8° true	2019-06-13 16:13:46	S13° 06.243' W70° 21.996'
1082		1234 ft	3 ft	00:00:01	2.1 mph	117.9° true	2019-06-13 16:13:47	S13° 06.244' W70° 21.996'
1083		1234 ft	4 ft	00:00:01	2.4 mph	130.6° true	2019-06-13 16:13:48	S13° 06.244' W70° 21.995'
1084		1234 ft	4 ft	00:00:01	2.7 mph	135.1° true	2019-06-13 16:13:49	S13° 06.244' W70° 21.995'
1085		1234 ft	3 ft	00:00:01	2.1 mph	134.6° true	2019-06-13 16:13:50	S13° 06.245' W70° 21.994'
1086		1234 ft	3 ft	00:00:01	2.2 mph	136.5° true	2019-06-13 16:13:51	S13° 06.245' W70° 21.994'
1087		1234 ft	3 ft	00:00:01	2.1 mph	120.4° true	2019-06-13 16:13:52	S13° 06.245' W70° 21.994'
1088		1234 ft	3 ft	00:00:01	1.9 mph	135.8° true	2019-06-13 16:13:53	S13° 06.246' W70° 21.993'
1089		1234 ft	3 ft	00:00:01	2.0 mph	139.1° true	2019-06-13 16:13:54	S13° 06.246' W70° 21.993'
1090		1234 ft	3 ft	00:00:01	2.1 mph	120.5° true	2019-06-13 16:13:55	S13° 06.246' W70° 21.992'
1091		1234 ft	3 ft	00:00:01	2.1 mph	120.8° true	2019-06-13 16:13:56	S13° 06.247' W70° 21.992'
1092		1234 ft	3 ft	00:00:01	1.8 mph	120.2° true	2019-06-13 16:13:57	S13° 06.247' W70° 21.992'
1093		1233 ft	3 ft	00:00:01	1.9 mph	129.7° true	2019-06-13 16:13:58	S13° 06.247' W70° 21.991'
1094		1233 ft	3 ft	00:00:01	2.2 mph	88.4° true	2019-06-13 16:13:59	S13° 06.247' W70° 21.991'
1095		1233 ft	2 ft	00:00:01	1.5 mph	98.2° true	2019-06-13 16:14:00	S13° 06.247' W70° 21.990'
1096		1233 ft	3 ft	00:00:01	1.9 mph	123.5° true	2019-06-13 16:14:01	S13° 06.247' W70° 21.990'
1097		1233 ft	3 ft	00:00:01	1.7 mph	131.9° true	2019-06-13 16:14:02	S13° 06.248' W70° 21.989'
1098		1233 ft	3 ft	00:00:01	2.1 mph	123.2° true	2019-06-13 16:14:03	S13° 06.248' W70° 21.989'
1099		1233 ft	3 ft	00:00:01	1.8 mph	118.3° true	2019-06-13 16:14:04	S13° 06.248' W70° 21.989'
1100		1233 ft	3 ft	00:00:01	2.0 mph	120.3° true	2019-06-13 16:14:05	S13° 06.248' W70° 21.988'
1101		1233 ft	3 ft	00:00:01	2.2 mph	127.2° true	2019-06-13 16:14:06	S13° 06.249' W70° 21.988'
1102		1232 ft	3 ft	00:00:01	2.3 mph	128.8° true	2019-06-13 16:14:07	S13° 06.249' W70° 21.987'
1103		1232 ft	4 ft	00:00:01	2.5 mph	123.7° true	2019-06-13 16:14:08	S13° 06.249' W70° 21.987'
1104		1232 ft	3 ft	00:00:01	2.3 mph	117.9° true	2019-06-13 16:14:09	S13° 06.250' W70° 21.986'
1105		1232 ft	4 ft	00:00:01	2.5 mph	115.7° true	2019-06-13 16:14:10	S13° 06.250' W70° 21.986'
1106		1231 ft	3 ft	00:00:01	2.3 mph	115.8° true	2019-06-13 16:14:11	S13° 06.250' W70° 21.985'
1107		1231 ft	4 ft	00:00:01	2.4 mph	143.5° true	2019-06-13 16:14:12	S13° 06.250' W70° 21.985'
1108		1231 ft	4 ft	00:00:01	2.5 mph	135.1° true	2019-06-13 16:14:13	S13° 06.251' W70° 21.985'
1109		1231 ft	3 ft	00:00:01	2.1 mph	136.1° true	2019-06-13 16:14:14	S13° 06.251' W70° 21.984'
1110		1231 ft	3 ft	00:00:01	2.1 mph	145.0° true	2019-06-13 16:14:15	S13° 06.252' W70° 21.984'
1111		1231 ft	4 ft	00:00:01	2.6 mph	152.4° true	2019-06-13 16:14:16	S13° 06.252' W70° 21.983'
1112		1231 ft	3 ft	00:00:01	2.3 mph	136.5° true	2019-06-13 16:14:17	S13° 06.253' W70° 21.983'
1113		1231 ft	3 ft	00:00:01	2.3 mph	123.8° true	2019-06-13 16:14:18	S13° 06.253' W70° 21.983'
1114		1231 ft	3 ft	00:00:01	2.3 mph	115.1° true	2019-06-13 16:14:19	S13° 06.253' W70° 21.982'
1115		1230 ft	3 ft	00:00:01	2.1 mph	121.9° true	2019-06-13 16:14:20	S13° 06.254' W70° 21.982'
1116		1230 ft	2 ft	00:00:01	1.7 mph	128.3° true	2019-06-13 16:14:21	S13° 06.254' W70° 21.981'
1117		1230 ft	2 ft	00:00:01	1.5 mph	98.7° true	2019-06-13 16:14:22	S13° 06.254' W70° 21.981'
1118		1230 ft	1 ft	00:00:01	1.0 mph	116.6° true	2019-06-13 16:14:23	S13° 06.254' W70° 21.981'
1119		1229 ft	2 ft	00:00:01	1.5 mph	73.1° true	2019-06-13 16:14:24	S13° 06.254' W70° 21.980'
1120		1229 ft	2 ft	00:00:01	1.2 mph	53.7° true	2019-06-13 16:14:25	S13° 06.254' W70° 21.980'
1121		1229 ft	2 ft	00:00:01	1.1 mph	34.5° true	2019-06-13 16:14:26	S13° 06.254' W70° 21.980'
1122		1229 ft	3 ft	00:00:01	1.9 mph	5.6° true	2019-06-13 16:14:27	S13° 06.254' W70° 21.980'
1123		1229 ft	1 ft	00:00:01	0.8 mph	344.9° true	2019-06-13 16:14:28	S13° 06.253' W70° 21.980'
1124		1228 ft	2 ft	00:00:01	1.7 mph	325.7° true	2019-06-13 16:14:29	S13° 06.253' W70° 21.980'
1125		1228 ft	1 ft	00:00:01	1.0 mph	312.4° true	2019-06-13 16:14:30	S13° 06.253' W70° 21.980'
1126		1228 ft	1 ft	00:00:01	0.9 mph	340.4° true	2019-06-13 16:14:31	S13° 06.253' W70° 21.980'
1127		1228 ft	1 ft	00:00:01	0.7 mph	334.8° true	2019-06-13 16:14:32	S13° 06.252' W70° 21.980'
1128		1228 ft	2 ft	00:00:01	1.1 mph	300.1° true	2019-06-13 16:14:33	S13° 06.252' W70° 21.980'
1129		1228 ft	1 ft	00:00:01	1.0 mph	307.1° true	2019-06-13 16:14:34	S13° 06.252' W70° 21.980'
1130		1228 ft	1 ft	00:00:01	0.5 mph	335.9° true	2019-06-13 16:14:35	S13° 06.252' W70° 21.981'
1131		1228 ft	2 ft	00:00:01	1.3 mph	311.9° true	2019-06-13 16:14:36	S13° 06.252' W70° 21.981'
1132		1228 ft	5 ft	00:00:01	3.1 mph	327.4° true	2019-06-13 16:14:37	S13° 06.252' W70° 21.981'
1133		1228 ft	2 ft	00:00:01	1.5 mph	326.8° true	2019-06-13 16:14:38	S13° 06.251' W70° 21.981'
1134		1228 ft	1 ft	00:00:01	1.0 mph	312.5° true	2019-06-13 16:14:39	S13° 06.251' W70° 21.982'
1135		1228 ft	2 ft	00:00:01	1.6 mph	301.4° true	2019-06-13 16:14:40	S13° 06.251' W70° 21.982'
1136		1228 ft	2 ft	00:00:01	1.5 mph	294.3° true	2019-06-13 16:14:41	S13° 06.250' W70° 21.982'
1137		1228 ft	3 ft	00:00:01	2.1 mph	280.8° true	2019-06-13 16:14:42	S13° 06.250' W70° 21.982'
1138		1228 ft	3 ft	00:00:01	1.9 mph	298.3° true	2019-06-13 16:14:43	S13° 06.250' W70° 21.983'
1139		1229 ft	4 ft	00:00:01	2.6 mph	311.0° true	2019-06-13 16:14:44	S13° 06.250' W70° 21.983'
1140		1229 ft	4 ft	00:00:01	3.0 mph	277.3° true	2019-06-13 16:14:45	S13° 06.250' W70° 21.984'
1141		1229 ft	4 ft	00:00:01	2.6 mph	289.0° true	2019-06-13 16:14:46	S13° 06.249' W70° 21.985'
1142		1229 ft	4 ft	00:00:01	2.9 mph	289.0° true	2019-06-13 16:14:47	S13° 06.249' W70° 21.985'
1143		1229 ft	4 ft	00:00:01	2.8 mph	280.9° true	2019-06-13 16:14:48	S13° 06.249' W70° 21.986'
1144		1229 ft	4 ft	00:00:01	2.5 mph	297.2° true	2019-06-13 16:14:49	S13° 06.249' W70° 21.987'
1145		1229 ft	6 ft	00:00:01	4.2 mph	250.4° true	2019-06-13 16:14:50	S13° 06.249' W70° 21.987'
1146		1230 ft	4 ft	00:00:01	2.5 mph	289.4° true	2019-06-13 16:14:51	S13° 06.249' W70° 21.988'
1147		1230 ft	2 ft	00:00:01	1.6 mph	291.5° true	2019-06-13 16:14:52	S13° 06.249' W70° 21.989'
1148		1230 ft	3 ft	00:00:01	2.2 mph	322.2° true	2019-06-13 16:14:53	S13° 06.249' W70° 21.989'
1149		1231 ft	2 ft	00:00:01	1.4 mph	270.9° true	2019-06-13 16:14:54	S13° 06.248' W70° 21.989'
1150		1231 ft	3 ft	00:00:01	2.2 mph	302.1° true	2019-06-13 16:14:55	S13° 06.248' W70° 21.990'
1151		1231 ft	3 ft	00:00:01	1.9 mph	286.3° true	2019-06-13 16:14:56	S13° 06.248' W70° 21.990'
1152		1231 ft	3 ft	00:00:01	2.0 mph	279.5° true	2019-06-13 16:14:57	S13° 06.248' W70° 21.991'
1153		1231 ft	4 ft	00:00:01	2.5 mph	297.2° true	2019-06-13 16:14:58	S13° 06.248' W70° 21.991'
1154		1232 ft	3 ft	00:00:01	2.4 mph	282.7° true	2019-06-13 16:14:59	S13° 06.247' W70° 21.992'
1155		1232 ft	4 ft	00:00:01	2.7 mph	300.3° true	2019-06-13 16:15:00	S13° 06.247' W70° 21.992'
1156		1232 ft	3 ft	00:00:01	2.3 mph	295.6° true	2019-06-13 16:15:01	S13° 06.247' W70° 21.993'
1157		1232 ft	3 ft	00:00:01	2.3 mph	290.2° true	2019-06-13 16:15:02	S13° 06.247' W70° 21.993'
1158		1232 ft	4 ft	00:00:01	2.8 mph	304.2° true	2019-06-13 16:15:03	S13° 06.247' W70° 21.994'
1159		1232 ft	4 ft	00:00:01	2.5 mph	321.4° true	2019-06-13 16:15:04	S13° 06.246' W70° 21.994'
1160		1232 ft	4 ft	00:00:01	2.7 mph	326.5° true	2019-06-13 16:15:05	S13° 06.246' W70° 21.995'
1161		1232 ft	4 ft	00:00:01	2.9 mph	308.9° true	2019-06-13 16:15:06	S13° 06.245' W70° 21.995'
1162		1233 ft	3 ft	00:00:01	1.8 mph	318.5° true	2019-06-13 16:15:07	S13° 06.245' W70° 21.996'
1163		1233 ft	3 ft	00:00:01	2.0 mph	296.4° true	2019-06-13 16:15:08	S13° 06.244' W70° 21.996'
1164		1233 ft	3 ft	00:00:01	2.2 mph	324.5° true	2019-06-13 16:15:09	S13° 06.244' W70° 21.996'
1165		1233 ft	5 ft	00:00:01	3.4 mph	240.5° true	2019-06-13 16:15:10	S13° 06.244' W70° 21.997'
1166		1233 ft	3 ft	00:00:01	1.8 mph	314.3° true	2019-06-13 16:15:11	S13° 06.244' W70° 21.998'
1167		1233 ft	3 ft	00:00:01	2.2 mph	302.9° true	2019-06-13 16:15:12	S13° 06.244' W70° 21.998'
1168		1234 ft	4 ft	00:00:01	2.4 mph	303.8° true	2019-06-13 16:15:13	S13° 06.244' W70° 21.998'
1169		1234 ft	3 ft	00:00:01	1.8 mph	309.1° true	2019-06-13 16:15:14	S13° 06.243' W70° 21.999'
1170		1234 ft	3 ft	00:00:01	2.3 mph	286.6° true	2019-06-13 16:15:15	S13° 06.243' W70° 21.999'
1171		1234 ft	3 ft	00:00:01	1.9 mph	291.3° true	2019-06-13 16:15:16	S13° 06.243' W70° 22.000'
1172		1234 ft	4 ft	00:00:01	2.4 mph	300.0° true	2019-06-13 16:15:17	S13° 06.243' W70° 22.000'
1173		1234 ft	3 ft	00:00:01	2.4 mph	288.1° true	2019-06-13 16:15:18	S13° 06.242' W70° 22.001'
1174		1234 ft	3 ft	00:00:01	2.1 mph	292.4° true	2019-06-13 16:15:19	S13° 06.242' W70° 22.001'
1175		1234 ft	4 ft	00:00:01	2.4 mph	276.5° true	2019-06-13 16:15:20	S13° 06.242' W70° 22.002'
1176		1235 ft	3 ft	00:00:01	2.3 mph	287.6° true	2019-06-13 16:15:21	S13° 06.242' W70° 22.002'
1177		1235 ft	3 ft	00:00:01	2.0 mph	300.7° true	2019-06-13 16:15:22	S13° 06.242' W70° 22.003'
1178		1235 ft	4 ft	00:00:01	2.5 mph	289.5° true	2019-06-13 16:15:23	S13° 06.241' W70° 22.003'
1179		1235 ft	3 ft	00:00:01	1.8 mph	260.6° true	2019-06-13 16:15:24	S13° 06.241' W70° 22.004'
1180		1235 ft	3 ft	00:00:01	1.8 mph	299.3° true	2019-06-13 16:15:25	S13° 06.241' W70° 22.004'
1181		1235 ft	4 ft	00:00:01	2.6 mph	290.3° true	2019-06-13 16:15:26	S13° 06.241' W70° 22.005'
1182		1235 ft	4 ft	00:00:01	3.0 mph	280.8° true	2019-06-13 16:15:27	S13° 06.241' W70° 22.005'
1183		1235 ft	4 ft	00:00:01	3.0 mph	282.2° true	2019-06-13 16:15:28	S13° 06.241' W70° 22.006'
1184		1235 ft	4 ft	00:00:01	2.7 mph	296.6° true	2019-06-13 16:15:29	S13° 06.241' W70° 22.007'
1185		1235 ft	4 ft	00:00:01	2.8 mph	310.7° true	2019-06-13 16:15:30	S13° 06.240' W70° 22.007'
1186		1235 ft	3 ft	00:00:01	1.9 mph	337.7° true	2019-06-13 16:15:31	S13° 06.240' W70° 22.008'
1187		1235 ft	3 ft	00:00:01	1.8 mph	330.3° true	2019-06-13 16:15:32	S13° 06.239' W70° 22.008'
1188		1235 ft	2 ft	00:00:01	1.4 mph	293.3° true	2019-06-13 16:15:33	S13° 06.239' W70° 22.008'
1189		1235 ft	3 ft	00:00:01	2.1 mph	279.7° true	2019-06-13 16:15:34	S13° 06.239' W70° 22.009'
1190		1235 ft	5 ft	00:00:01	3.3 mph	359.0° true	2019-06-13 16:15:35	S13° 06.239' W70° 22.009'
1191		1235 ft	2 ft	00:00:01	1.7 mph	313.3° true	2019-06-13 16:15:36	S13° 06.238' W70° 22.009'
1192		1235 ft	3 ft	00:00:01	1.9 mph	293.2° true	2019-06-13 16:15:37	S13° 06.238' W70° 22.009'
1193		1235 ft	3 ft	00:00:01	2.0 mph	317.0° true	2019-06-13 16:15:38	S13° 06.238' W70° 22.010'
1194		1235 ft	3 ft	00:00:01	1.8 mph	297.5° true	2019-06-13 16:15:39	S13° 06.237' W70° 22.010'
1195		1236 ft	2 ft	00:00:01	1.6 mph	292.5° true	2019-06-13 16:15:40	S13° 06.237' W70° 22.011'
1196		1236 ft	2 ft	00:00:01	1.6 mph	331.1° true	2019-06-13 16:15:41	S13° 06.237' W70° 22.011'
1197		1236 ft	3 ft	00:00:01	2.1 mph	316.1° true	2019-06-13 16:15:42	S13° 06.237' W70° 22.011'
1198		1236 ft	4 ft	00:00:01	2.5 mph	265.2° true	2019-06-13 16:15:43	S13° 06.236' W70° 22.011'
1199		1236 ft	3 ft	00:00:01	2.2 mph	328.8° true	2019-06-13 16:15:44	S13° 06.236' W70° 22.012'
1200		1236 ft	4 ft	00:00:01	2.4 mph	296.1° true	2019-06-13 16:15:45	S13° 06.236' W70° 22.012'
1201		1236 ft	4 ft	00:00:01	2.9 mph	350.7° true	2019-06-13 16:15:46	S13° 06.236' W70° 22.013'
1202		1236 ft	2 ft	00:00:01	1.7 mph	320.8° true	2019-06-13 16:15:47	S13° 06.235' W70° 22.013'
1203		1236 ft	2 ft	00:00:01	1.3 mph	327.7° true	2019-06-13 16:15:48	S13° 06.235' W70° 22.013'
1204		1236 ft	3 ft	00:00:01	2.1 mph	318.9° true	2019-06-13 16:15:49	S13° 06.234' W70° 22.013'
1205		1236 ft	3 ft	00:00:01	2.0 mph	354.7° true	2019-06-13 16:15:50	S13° 06.234' W70° 22.014'
1206		1236 ft	2 ft	00:00:01	1.5 mph	293.2° true	2019-06-13 16:15:51	S13° 06.233' W70° 22.014'
1207		1236 ft	2 ft	00:00:01	1.5 mph	301.0° true	2019-06-13 16:15:52	S13° 06.233' W70° 22.014'
1208		1236 ft	3 ft	00:00:01	2.0 mph	306.4° true	2019-06-13 16:15:53	S13° 06.233' W70° 22.014'
1209		1236 ft	3 ft	00:00:01	1.9 mph	312.6° true	2019-06-13 16:15:54	S13° 06.233' W70° 22.015'
1210		1236 ft	3 ft	00:00:01	1.7 mph	318.2° true	2019-06-13 16:15:55	S13° 06.233' W70° 22.015'
1211		1236 ft	3 ft	00:00:01	1.8 mph	305.7° true	2019-06-13 16:15:56	S13° 06.232' W70° 22.016'
1212		1236 ft	3 ft	00:00:01	2.1 mph	252.4° true	2019-06-13 16:15:57	S13° 06.232' W70° 22.016'
1213		1236 ft	2 ft	00:00:01	1.3 mph	319.5° true	2019-06-13 16:15:58	S13° 06.232' W70° 22.016'
1214		1236 ft	3 ft	00:00:01	2.0 mph	272.4° true	2019-06-13 16:15:59	S13° 06.232' W70° 22.017'
1215		1236 ft	2 ft	00:00:01	1.7 mph	287.5° true	2019-06-13 16:16:00	S13° 06.232' W70° 22.017'
1216		1237 ft	4 ft	00:00:01	2.5 mph	344.6° true	2019-06-13 16:16:01	S13° 06.232' W70° 22.017'
1217		1237 ft	3 ft	00:00:01	1.9 mph	290.9° true	2019-06-13 16:16:02	S13° 06.231' W70° 22.018'
1218		1237 ft	3 ft	00:00:01	1.7 mph	327.4° true	2019-06-13 16:16:03	S13° 06.231' W70° 22.018'
1219		1237 ft	5 ft	00:00:01	3.4 mph	235.8° true	2019-06-13 16:16:04	S13° 06.231' W70° 22.018'
1220		1237 ft	3 ft	00:00:01	1.8 mph	296.3° true	2019-06-13 16:16:05	S13° 06.231' W70° 22.019'
1221		1237 ft	3 ft	00:00:01	1.9 mph	284.7° true	2019-06-13 16:16:06	S13° 06.231' W70° 22.019'
1222		1237 ft	2 ft	00:00:01	1.6 mph	348.3° true	2019-06-13 16:16:07	S13° 06.231' W70° 22.020'
1223		1237 ft	3 ft	00:00:01	1.9 mph	323.2° true	2019-06-13 16:16:08	S13° 06.230' W70° 22.020'
1224		1237 ft	3 ft	00:00:01	1.7 mph	299.3° true	2019-06-13 16:16:09	S13° 06.230' W70° 22.020'
1225		1237 ft	3 ft	00:00:01	2.2 mph	330.0° true	2019-06-13 16:16:10	S13° 06.230' W70° 22.021'
1226		1237 ft	3 ft	00:00:01	2.2 mph	271.1° true	2019-06-13 16:16:11	S13° 06.229' W70° 22.021'
1227		1237 ft	3 ft	00:00:01	2.0 mph	284.3° true	2019-06-13 16:16:12	S13° 06.229' W70° 22.021'
1228		1237 ft	2 ft	00:00:01	1.2 mph	272.0° true	2019-06-13 16:16:13	S13° 06.229' W70° 22.022'
1229		1237 ft	2 ft	00:00:01	1.2 mph	311.0° true	2019-06-13 16:16:14	S13° 06.229' W70° 22.022'
1230		1237 ft	3 ft	00:00:01	1.8 mph	299.3° true	2019-06-13 16:16:15	S13° 06.229' W70° 22.022'
1231		1237 ft	3 ft	00:00:01	1.8 mph	319.0° true	2019-06-13 16:16:16	S13° 06.229' W70° 22.023'
1232		1237 ft	4 ft	00:00:01	2.6 mph	329.8° true	2019-06-13 16:16:17	S13° 06.228' W70° 22.023'
1233		1237 ft	3 ft	00:00:01	2.0 mph	303.2° true	2019-06-13 16:16:18	S13° 06.228' W70° 22.023'
1234		1238 ft	3 ft	00:00:01	2.4 mph	294.0° true	2019-06-13 16:16:19	S13° 06.228' W70° 22.024'
1235		1238 ft	3 ft	00:00:01	2.4 mph	340.5° true	2019-06-13 16:16:20	S13° 06.227' W70° 22.024'
1236		1238 ft	3 ft	00:00:01	2.2 mph	323.6° true	2019-06-13 16:16:21	S13° 06.227' W70° 22.025'
1237		1238 ft	3 ft	00:00:01	2.3 mph	314.7° true	2019-06-13 16:16:22	S13° 06.226' W70° 22.025'
1238		1238 ft	4 ft	00:00:01	2.7 mph	321.9° true	2019-06-13 16:16:23	S13° 06.226' W70° 22.025'
1239		1238 ft	3 ft	00:00:01	2.1 mph	316.9° true	2019-06-13 16:16:24	S13° 06.226' W70° 22.026'
1240		1238 ft	3 ft	00:00:01	2.0 mph	325.7° true	2019-06-13 16:16:25	S13° 06.225' W70° 22.026'
1241		1238 ft	3 ft	00:00:01	1.9 mph	302.8° true	2019-06-13 16:16:26	S13° 06.225' W70° 22.026'
1242		1238 ft	4 ft	00:00:01	2.4 mph	302.5° true	2019-06-13 16:16:27	S13° 06.225' W70° 22.027'
1243		1238 ft	3 ft	00:00:01	2.3 mph	287.9° true	2019-06-13 16:16:28	S13° 06.224' W70° 22.027'
1244		1238 ft	3 ft	00:00:01	2.2 mph	287.4° true	2019-06-13 16:16:29	S13° 06.224' W70° 22.028'
1245		1238 ft	4 ft	00:00:01	2.5 mph	299.1° true	2019-06-13 16:16:30	S13° 06.224' W70° 22.028'
1246		1237 ft	3 ft	00:00:01	2.2 mph	323.5° true	2019-06-13 16:16:31	S13° 06.224' W70° 22.029'
1247		1237 ft	3 ft	00:00:01	2.3 mph	312.8° true	2019-06-13 16:16:32	S13° 06.223' W70° 22.029'
1248		1237 ft	3 ft	00:00:01	1.8 mph	329.0° true	2019-06-13 16:16:33	S13° 06.223' W70° 22.030'
1249		1237 ft	3 ft	00:00:01	2.2 mph	347.6° true	2019-06-13 16:16:34	S13° 06.222' W70° 22.030'
1250		1237 ft	3 ft	00:00:01	2.2 mph	328.2° true	2019-06-13 16:16:35	S13° 06.222' W70° 22.030'
1251		1237 ft	2 ft	00:00:01	1.7 mph	326.8° true	2019-06-13 16:16:36	S13° 06.221' W70° 22.030'
1252		1237 ft	3 ft	00:00:01	2.0 mph	303.9° true	2019-06-13 16:16:37	S13° 06.221' W70° 22.030'
1253		1237 ft	3 ft	00:00:01	1.7 mph	279.1° true	2019-06-13 16:16:38	S13° 06.221' W70° 22.031'
1254		1237 ft	3 ft	00:00:01	1.7 mph	310.9° true	2019-06-13 16:16:39	S13° 06.221' W70° 22.031'
1255		1237 ft	3 ft	00:00:01	2.1 mph	332.0° true	2019-06-13 16:16:40	S13° 06.221' W70° 22.032'
1256		1238 ft	3 ft	00:00:01	2.2 mph	331.7° true	2019-06-13 16:16:41	S13° 06.220' W70° 22.032'
1257		1238 ft	3 ft	00:00:01	1.9 mph	328.5° true	2019-06-13 16:16:42	S13° 06.220' W70° 22.032'
1258		1238 ft	3 ft	00:00:01	1.7 mph	298.1° true	2019-06-13 16:16:43	S13° 06.219' W70° 22.032'
1259		1238 ft	3 ft	00:00:01	2.2 mph	322.2° true	2019-06-13 16:16:44	S13° 06.219' W70° 22.033'
1260		1237 ft	3 ft	00:00:01	1.8 mph	319.6° true	2019-06-13 16:16:45	S13° 06.219' W70° 22.033'
1261		1237 ft	2 ft	00:00:01	1.6 mph	292.5° true	2019-06-13 16:16:46	S13° 06.218' W70° 22.033'
1262		1237 ft	2 ft	00:00:01	1.6 mph	309.9° true	2019-06-13 16:16:47	S13° 06.218' W70° 22.034'
1263		1237 ft	4 ft	00:00:01	2.8 mph	329.0° true	2019-06-13 16:16:48	S13° 06.218' W70° 22.034'
1264		1237 ft	3 ft	00:00:01	1.8 mph	323.5° true	2019-06-13 16:16:49	S13° 06.217' W70° 22.034'
1265		1237 ft	3 ft	00:00:01	2.3 mph	333.8° true	2019-06-13 16:16:50	S13° 06.217' W70° 22.035'
1266		1237 ft	3 ft	00:00:01	2.1 mph	337.7° true	2019-06-13 16:16:51	S13° 06.216' W70° 22.035'
1267		1237 ft	3 ft	00:00:01	2.1 mph	332.3° true	2019-06-13 16:16:52	S13° 06.216' W70° 22.035'
1268		1237 ft	3 ft	00:00:01	2.0 mph	313.7° true	2019-06-13 16:16:53	S13° 06.216' W70° 22.035'
1269		1237 ft	4 ft	00:00:01	2.6 mph	267.2° true	2019-06-13 16:16:54	S13° 06.215' W70° 22.036'
1270		1237 ft	2 ft	00:00:01	1.7 mph	343.3° true	2019-06-13 16:16:55	S13° 06.215' W70° 22.036'
1271		1237 ft	3 ft	00:00:01	2.0 mph	339.6° true	2019-06-13 16:16:56	S13° 06.215' W70° 22.036'
1272		1237 ft	2 ft	00:00:01	1.2 mph	314.3° true	2019-06-13 16:16:57	S13° 06.214' W70° 22.037'
1273		1237 ft	2 ft	00:00:01	1.5 mph	306.0° true	2019-06-13 16:16:58	S13° 06.214' W70° 22.037'
1274		1237 ft	3 ft	00:00:01	1.8 mph	335.2° true	2019-06-13 16:16:59	S13° 06.214' W70° 22.037'
1275		1237 ft	2 ft	00:00:01	1.7 mph	314.8° true	2019-06-13 16:17:00	S13° 06.214' W70° 22.037'
1276		1237 ft	3 ft	00:00:01	2.0 mph	332.2° true	2019-06-13 16:17:01	S13° 06.213' W70° 22.038'
1277		1237 ft	3 ft	00:00:01	2.0 mph	319.2° true	2019-06-13 16:17:02	S13° 06.213' W70° 22.038'
1278		1237 ft	2 ft	00:00:01	1.7 mph	303.8° true	2019-06-13 16:17:03	S13° 06.213' W70° 22.038'
1279		1237 ft	3 ft	00:00:01	2.3 mph	302.8° true	2019-06-13 16:17:04	S13° 06.212' W70° 22.038'
1280		1237 ft	3 ft	00:00:01	1.9 mph	286.3° true	2019-06-13 16:17:05	S13° 06.212' W70° 22.039'
1281		1237 ft	2 ft	00:00:01	1.2 mph	319.1° true	2019-06-13 16:17:06	S13° 06.212' W70° 22.039'
1282		1237 ft	2 ft	00:00:01	1.6 mph	283.5° true	2019-06-13 16:17:07	S13° 06.212' W70° 22.040'
1283		1237 ft	2 ft	00:00:01	1.2 mph	292.1° true	2019-06-13 16:17:08	S13° 06.212' W70° 22.040'
1284		1237 ft	1 ft	00:00:01	0.7 mph	265.1° true	2019-06-13 16:17:09	S13° 06.211' W70° 22.040'
1285		1237 ft	0 ft	00:00:01	0.3 mph	180.0° true	2019-06-13 16:17:10	S13° 06.211' W70° 22.040'
1286		1237 ft	1 ft	00:00:01	0.5 mph	200.1° true	2019-06-13 16:17:11	S13° 06.212' W70° 22.040'
1287		1237 ft	1 ft	00:00:01	0.7 mph	233.7° true	2019-06-13 16:17:12	S13° 06.212' W70° 22.040'
1288		1237 ft	1 ft	00:00:01	0.4 mph	202.3° true	2019-06-13 16:17:13	S13° 06.212' W70° 22.041'
1289		1237 ft	1 ft	00:00:01	0.7 mph	223.0° true	2019-06-13 16:17:14	S13° 06.212' W70° 22.041'
1290		1237 ft	1 ft	00:00:01	0.6 mph	229.7° true	2019-06-13 16:17:15	S13° 06.212' W70° 22.041'
1291		1237 ft	0 ft	00:00:01	0.3 mph	207.7° true	2019-06-13 16:17:16	S13° 06.212' W70° 22.041'
1292		1237 ft	0 ft	00:00:01	0.2 mph	219.1° true	2019-06-13 16:17:17	S13° 06.212' W70° 22.041'
1293		1237 ft	0 ft	00:00:01	0.3 mph	283.3° true	2019-06-13 16:17:18	S13° 06.212' W70° 22.041'
1294		1237 ft	0 ft	00:00:01	0.3 mph	270.0° true	2019-06-13 16:17:19	S13° 06.212' W70° 22.041'
1295		1237 ft	0 ft	00:00:01	0.1 mph	288.9° true	2019-06-13 16:17:20	S13° 06.212' W70° 22.041'
1296		1237 ft	0 ft	00:00:01	0.1 mph	278.3° true	2019-06-13 16:17:21	S13° 06.212' W70° 22.041'
1297		1237 ft	0 ft	00:00:01	0.1 mph	323.9° true	2019-06-13 16:17:22	S13° 06.212' W70° 22.041'
1298		1237 ft	1 ft	00:00:01	0.9 mph	283.1° true	2019-06-13 16:17:23	S13° 06.212' W70° 22.041'
1299		1237 ft	1 ft	00:00:01	0.4 mph	258.4° true	2019-06-13 16:17:24	S13° 06.212' W70° 22.041'
1300		1237 ft	1 ft	00:00:01	0.9 mph	169.0° true	2019-06-13 16:17:25	S13° 06.212' W70° 22.041'
1301		1238 ft	0 ft	00:00:01	0.2 mph	211.3° true	2019-06-13 16:17:26	S13° 06.212' W70° 22.041'
1302		1238 ft	1 ft	00:00:01	0.4 mph	226.2° true	2019-06-13 16:17:27	S13° 06.212' W70° 22.041'
1303		1238 ft	1 ft	00:00:01	0.7 mph	215.8° true	2019-06-13 16:17:28	S13° 06.212' W70° 22.042'
1304		1238 ft	2 ft	00:00:01	1.5 mph	6.4° true	2019-06-13 16:17:29	S13° 06.213' W70° 22.042'
1305		1238 ft	2 ft	00:00:01	1.1 mph	352.2° true	2019-06-13 16:17:30	S13° 06.212' W70° 22.042'
1306		1238 ft	1 ft	00:00:01	0.8 mph	341.5° true	2019-06-13 16:17:31	S13° 06.212' W70° 22.042'
1307		1238 ft	1 ft	00:00:01	0.5 mph	285.0° true	2019-06-13 16:17:32	S13° 06.212' W70° 22.042'
1308		1238 ft	0 ft	00:00:01	0.2 mph	36.1° true	2019-06-13 16:17:33	S13° 06.212' W70° 22.042'
1309		1238 ft	1 ft	00:00:01	0.3 mph	204.4° true	2019-06-13 16:17:34	S13° 06.212' W70° 22.042'
1310		1238 ft	1 ft	00:00:01	0.5 mph	310.8° true	2019-06-13 16:17:35	S13° 06.212' W70° 22.042'
1311		1238 ft	1 ft	00:00:01	0.5 mph	324.3° true	2019-06-13 16:17:36	S13° 06.212' W70° 22.042'
1312		1238 ft	1 ft	00:00:01	0.4 mph	23.4° true	2019-06-13 16:17:37	S13° 06.212' W70° 22.042'
1313		1238 ft	2 ft	00:00:01	1.7 mph	206.3° true	2019-06-13 16:17:38	S13° 06.212' W70° 22.042'
1314		1238 ft	1 ft	00:00:01	0.4 mph	46.4° true	2019-06-13 16:17:39	S13° 06.212' W70° 22.042'
1315		1238 ft	0 ft	00:00:01	0.2 mph	224.2° true	2019-06-13 16:17:40	S13° 06.212' W70° 22.042'
1316		1238 ft	0 ft	00:00:01	0.3 mph	308.3° true	2019-06-13 16:17:41	S13° 06.212' W70° 22.042'
1317		1238 ft	0 ft	00:00:01	0.2 mph	44.2° true	2019-06-13 16:17:42	S13° 06.212' W70° 22.042'
1318		1238 ft	0 ft	00:00:01	0.3 mph	217.9° true	2019-06-13 16:17:43	S13° 06.212' W70° 22.042'
1319		1238 ft	1 ft	00:00:01	0.8 mph	3.0° true	2019-06-13 16:17:44	S13° 06.212' W70° 22.042'
1320		1238 ft	1 ft	00:00:01	0.4 mph	278.3° true	2019-06-13 16:17:45	S13° 06.212' W70° 22.042'
1321		1238 ft	1 ft	00:00:01	0.8 mph	221.1° true	2019-06-13 16:17:46	S13° 06.212' W70° 22.042'
1322		1238 ft	1 ft	00:00:01	0.5 mph	151.8° true	2019-06-13 16:17:47	S13° 06.212' W70° 22.042'
1323		1238 ft	2 ft	00:00:01	1.6 mph	185.9° true	2019-06-13 16:17:48	S13° 06.212' W70° 22.042'
1324		1238 ft	1 ft	00:00:01	0.4 mph	107.1° true	2019-06-13 16:17:49	S13° 06.212' W70° 22.042'
1325		1238 ft	1 ft	00:00:01	0.4 mph	206.0° true	2019-06-13 16:17:50	S13° 06.212' W70° 22.042'
1326		1238 ft	2 ft	00:00:01	1.2 mph	287.7° true	2019-06-13 16:17:51	S13° 06.212' W70° 22.042'
1327		1238 ft	0 ft	00:00:01	0.3 mph	251.1° true	2019-06-13 16:17:52	S13° 06.212' W70° 22.043'
1328		1238 ft	1 ft	00:00:01	0.9 mph	329.2° true	2019-06-13 16:17:53	S13° 06.212' W70° 22.043'
1329		1238 ft	1 ft	00:00:01	0.6 mph	48.4° true	2019-06-13 16:17:54	S13° 06.212' W70° 22.043'
1330		1238 ft	0 ft	00:00:01	0.1 mph	334.0° true	2019-06-13 16:17:55	S13° 06.212' W70° 22.043'
1331		1238 ft	1 ft	00:00:01	0.4 mph	213.8° true	2019-06-13 16:17:56	S13° 06.212' W70° 22.043'
1332		1238 ft	0 ft	00:00:01	0.1 mph	127.6° true	2019-06-13 16:17:57	S13° 06.212' W70° 22.043'
1333		1238 ft	0 ft	00:00:01	0.2 mph	77.1° true	2019-06-13 16:17:58	S13° 06.212' W70° 22.043'
1334		1238 ft	1 ft	00:00:01	0.9 mph	55.2° true	2019-06-13 16:17:59	S13° 06.212' W70° 22.043'
1335		1238 ft	0 ft	00:00:01	0.1 mph	52.4° true	2019-06-13 16:18:00	S13° 06.212' W70° 22.042'
1336		1238 ft	1 ft	00:00:01	0.5 mph	26.0° true	2019-06-13 16:18:01	S13° 06.212' W70° 22.042'
1337		1238 ft	0 ft	00:00:01	0.3 mph	35.3° true	2019-06-13 16:18:02	S13° 06.212' W70° 22.042'
1338		1238 ft	1 ft	00:00:01	0.8 mph	97.9° true	2019-06-13 16:18:03	S13° 06.212' W70° 22.042'
1339		1238 ft	1 ft	00:00:01	0.8 mph	64.2° true	2019-06-13 16:18:04	S13° 06.212' W70° 22.042'
1340		1238 ft	0 ft	00:00:01	0.3 mph	90.0° true	2019-06-13 16:18:05	S13° 06.212' W70° 22.042'
1341		1238 ft	1 ft	00:00:01	0.8 mph	65.6° true	2019-06-13 16:18:06	S13° 06.212' W70° 22.042'
1342		1238 ft	1 ft	00:00:01	1.0 mph	78.6° true	2019-06-13 16:18:07	S13° 06.212' W70° 22.042'
1343		1238 ft	1 ft	00:00:01	0.9 mph	71.9° true	2019-06-13 16:18:08	S13° 06.212' W70° 22.042'
1344		1238 ft	1 ft	00:00:01	0.3 mph	93.5° true	2019-06-13 16:18:09	S13° 06.212' W70° 22.041'
1345		1238 ft	1 ft	00:00:01	0.5 mph	14.9° true	2019-06-13 16:18:10	S13° 06.212' W70° 22.041'
1346		1238 ft	1 ft	00:00:01	0.4 mph	8.3° true	2019-06-13 16:18:11	S13° 06.211' W70° 22.041'
1347		1238 ft	0 ft	00:00:01	0.1 mph	30.3° true	2019-06-13 16:18:12	S13° 06.211' W70° 22.041'
1348		1238 ft	0 ft	00:00:01	0.3 mph	213.0° true	2019-06-13 16:18:13	S13° 06.211' W70° 22.041'
1349		1238 ft	0 ft	00:00:01	0.2 mph	11.0° true	2019-06-13 16:18:14	S13° 06.211' W70° 22.041'
1350		1238 ft	1 ft	00:00:01	0.4 mph	84.4° true	2019-06-13 16:18:15	S13° 06.211' W70° 22.041'
1351		1238 ft	0 ft	00:00:01	0.1 mph	44.2° true	2019-06-13 16:18:16	S13° 06.211' W70° 22.041'
1352		1238 ft	1 ft	00:00:01	0.5 mph	85.1° true	2019-06-13 16:18:17	S13° 06.211' W70° 22.041'
1353		1238 ft	1 ft	00:00:01	0.7 mph	75.2° true	2019-06-13 16:18:18	S13° 06.211' W70° 22.041'
1354		1238 ft	1 ft	00:00:01	0.8 mph	114.5° true	2019-06-13 16:18:19	S13° 06.211' W70° 22.041'
1355		1238 ft	1 ft	00:00:01	0.4 mph	66.6° true	2019-06-13 16:18:20	S13° 06.211' W70° 22.041'
1356		1238 ft	1 ft	00:00:01	0.4 mph	140.1° true	2019-06-13 16:18:21	S13° 06.211' W70° 22.040'
1357		1238 ft	1 ft	00:00:01	0.5 mph	126.3° true	2019-06-13 16:18:22	S13° 06.211' W70° 22.040'
1358		1238 ft	2 ft	00:00:01	1.1 mph	114.6° true	2019-06-13 16:18:23	S13° 06.211' W70° 22.040'
1359		1238 ft	1 ft	00:00:01	0.4 mph	133.5° true	2019-06-13 16:18:24	S13° 06.211' W70° 22.040'
1360		1238 ft	0 ft	00:00:01	0.2 mph	75.6° true	2019-06-13 16:18:25	S13° 06.212' W70° 22.040'
1361		1238 ft	0 ft	00:00:01	0.2 mph	5.1° true	2019-06-13 16:18:26	S13° 06.212' W70° 22.040'
1362		1238 ft	1 ft	00:00:01	0.4 mph	297.2° true	2019-06-13 16:18:27	S13° 06.211' W70° 22.040'
1363		1238 ft	0 ft	00:00:01	0.1 mph	13.7° true	2019-06-13 16:18:28	S13° 06.211' W70° 22.040'
1364		1237 ft	1 ft	00:00:01	0.8 mph	10.7° true	2019-06-13 16:18:29	S13° 06.211' W70° 22.040'
1365		1237 ft	3 ft	00:00:01	1.9 mph	329.2° true	2019-06-13 16:18:30	S13° 06.211' W70° 22.040'
1366		1237 ft	1 ft	00:00:01	0.8 mph	335.9° true	2019-06-13 16:18:31	S13° 06.211' W70° 22.040'
1367		1237 ft	1 ft	00:00:01	0.7 mph	285.6° true	2019-06-13 16:18:32	S13° 06.211' W70° 22.040'
1368		1237 ft	1 ft	00:00:01	0.5 mph	295.0° true	2019-06-13 16:18:33	S13° 06.211' W70° 22.041'
1369		1237 ft	0 ft	00:00:01	0.2 mph	280.6° true	2019-06-13 16:18:34	S13° 06.211' W70° 22.041'
1370		1237 ft	1 ft	00:00:01	0.8 mph	349.3° true	2019-06-13 16:18:35	S13° 06.211' W70° 22.041'
1371		1237 ft	1 ft	00:00:01	0.8 mph	257.0° true	2019-06-13 16:18:36	S13° 06.210' W70° 22.041'
1372		1237 ft	2 ft	00:00:01	1.1 mph	253.1° true	2019-06-13 16:18:37	S13° 06.210' W70° 22.041'
1373		1237 ft	3 ft	00:00:01	1.8 mph	242.2° true	2019-06-13 16:18:38	S13° 06.210' W70° 22.041'
1374		1237 ft	1 ft	00:00:01	0.5 mph	61.7° true	2019-06-13 16:18:39	S13° 06.211' W70° 22.042'
1375		1237 ft	0 ft	00:00:01	0.0 mph	270.0° true	2019-06-13 16:18:40	S13° 06.211' W70° 22.041'
1376		1237 ft	2 ft	00:00:01	1.4 mph	270.0° true	2019-06-13 16:18:41	S13° 06.211' W70° 22.041'
1377		1237 ft	2 ft	00:00:01	1.2 mph	306.3° true	2019-06-13 16:18:42	S13° 06.211' W70° 22.042'
1378		1237 ft	3 ft	00:00:01	1.7 mph	290.4° true	2019-06-13 16:18:43	S13° 06.210' W70° 22.042'
1379		1237 ft	2 ft	00:00:01	1.6 mph	302.9° true	2019-06-13 16:18:44	S13° 06.210' W70° 22.042'
1380		1237 ft	3 ft	00:00:01	2.3 mph	305.7° true	2019-06-13 16:18:45	S13° 06.210' W70° 22.043'
1381		1237 ft	3 ft	00:00:01	1.8 mph	308.5° true	2019-06-13 16:18:46	S13° 06.210' W70° 22.043'
1382		1237 ft	3 ft	00:00:01	1.8 mph	327.2° true	2019-06-13 16:18:47	S13° 06.210' W70° 22.044'
1383		1237 ft	2 ft	00:00:01	1.3 mph	336.0° true	2019-06-13 16:18:48	S13° 06.209' W70° 22.044'
1384		1237 ft	2 ft	00:00:01	1.4 mph	325.9° true	2019-06-13 16:18:49	S13° 06.209' W70° 22.044'
1385		1237 ft	2 ft	00:00:01	1.4 mph	317.5° true	2019-06-13 16:18:50	S13° 06.209' W70° 22.044'
1386		1237 ft	2 ft	00:00:01	1.6 mph	322.4° true	2019-06-13 16:18:51	S13° 06.208' W70° 22.044'
1387		1237 ft	2 ft	00:00:01	1.2 mph	310.2° true	2019-06-13 16:18:52	S13° 06.208' W70° 22.045'
1388		1237 ft	2 ft	00:00:01	1.5 mph	300.0° true	2019-06-13 16:18:53	S13° 06.208' W70° 22.045'
1389		1237 ft	3 ft	00:00:01	2.0 mph	300.7° true	2019-06-13 16:18:54	S13° 06.208' W70° 22.045'
1390		1237 ft	3 ft	00:00:01	1.9 mph	306.3° true	2019-06-13 16:18:55	S13° 06.207' W70° 22.046'
1391		1237 ft	2 ft	00:00:01	1.5 mph	309.2° true	2019-06-13 16:18:56	S13° 06.207' W70° 22.046'
1392		1237 ft	2 ft	00:00:01	1.1 mph	353.8° true	2019-06-13 16:18:57	S13° 06.207' W70° 22.046'
1393		1237 ft	3 ft	00:00:01	1.7 mph	281.7° true	2019-06-13 16:18:58	S13° 06.207' W70° 22.046'
1394		1237 ft	2 ft	00:00:01	1.6 mph	291.7° true	2019-06-13 16:18:59	S13° 06.207' W70° 22.047'
1395		1237 ft	3 ft	00:00:01	2.0 mph	328.3° true	2019-06-13 16:19:00	S13° 06.206' W70° 22.047'
1396		1237 ft	3 ft	00:00:01	2.0 mph	331.6° true	2019-06-13 16:19:01	S13° 06.206' W70° 22.047'
1397		1237 ft	3 ft	00:00:01	1.7 mph	319.1° true	2019-06-13 16:19:02	S13° 06.206' W70° 22.048'
1398		1237 ft	3 ft	00:00:01	1.9 mph	308.6° true	2019-06-13 16:19:03	S13° 06.205' W70° 22.048'
1399		1237 ft	3 ft	00:00:01	1.9 mph	308.0° true	2019-06-13 16:19:04	S13° 06.205' W70° 22.048'
1400		1237 ft	3 ft	00:00:01	1.7 mph	316.7° true	2019-06-13 16:19:05	S13° 06.205' W70° 22.049'
1401		1237 ft	3 ft	00:00:01	2.2 mph	333.1° true	2019-06-13 16:19:06	S13° 06.204' W70° 22.049'
1402		1237 ft	3 ft	00:00:01	2.0 mph	329.8° true	2019-06-13 16:19:07	S13° 06.204' W70° 22.049'
1403		1237 ft	4 ft	00:00:01	2.7 mph	328.0° true	2019-06-13 16:19:08	S13° 06.203' W70° 22.049'
1404		1237 ft	4 ft	00:00:01	2.5 mph	285.0° true	2019-06-13 16:19:09	S13° 06.203' W70° 22.050'
1405		1237 ft	3 ft	00:00:01	2.0 mph	303.7° true	2019-06-13 16:19:10	S13° 06.203' W70° 22.050'
1406		1237 ft	2 ft	00:00:01	1.5 mph	334.7° true	2019-06-13 16:19:11	S13° 06.202' W70° 22.051'
1407		1236 ft	3 ft	00:00:01	1.7 mph	305.5° true	2019-06-13 16:19:12	S13° 06.202' W70° 22.051'
1408		1236 ft	3 ft	00:00:01	2.0 mph	323.2° true	2019-06-13 16:19:13	S13° 06.202' W70° 22.051'
1409		1236 ft	3 ft	00:00:01	1.9 mph	326.8° true	2019-06-13 16:19:14	S13° 06.202' W70° 22.052'
1410		1236 ft	3 ft	00:00:01	2.1 mph	315.8° true	2019-06-13 16:19:15	S13° 06.201' W70° 22.052'
1411		1236 ft	3 ft	00:00:01	2.3 mph	281.2° true	2019-06-13 16:19:16	S13° 06.201' W70° 22.052'
1412		1236 ft	3 ft	00:00:01	2.2 mph	308.8° true	2019-06-13 16:19:17	S13° 06.201' W70° 22.053'
1413		1236 ft	1 ft	00:00:01	0.6 mph	298.0° true	2019-06-13 16:19:18	S13° 06.200' W70° 22.053'
1414		1236 ft	2 ft	00:00:01	1.5 mph	305.5° true	2019-06-13 16:19:19	S13° 06.200' W70° 22.053'
1415		1235 ft	2 ft	00:00:01	1.4 mph	302.5° true	2019-06-13 16:19:20	S13° 06.200' W70° 22.054'
1416		1235 ft	2 ft	00:00:01	1.6 mph	308.8° true	2019-06-13 16:19:21	S13° 06.200' W70° 22.054'
1417		1235 ft	3 ft	00:00:01	1.9 mph	320.2° true	2019-06-13 16:19:22	S13° 06.200' W70° 22.054'
1418		1235 ft	4 ft	00:00:01	2.5 mph	291.6° true	2019-06-13 16:19:23	S13° 06.199' W70° 22.055'
1419		1235 ft	3 ft	00:00:01	1.8 mph	294.5° true	2019-06-13 16:19:24	S13° 06.199' W70° 22.055'
1420		1235 ft	3 ft	00:00:01	2.1 mph	322.8° true	2019-06-13 16:19:25	S13° 06.199' W70° 22.056'
1421		1235 ft	3 ft	00:00:01	2.3 mph	311.7° true	2019-06-13 16:19:26	S13° 06.199' W70° 22.056'
1422		1234 ft	3 ft	00:00:01	1.8 mph	324.6° true	2019-06-13 16:19:27	S13° 06.198' W70° 22.056'
1423		1234 ft	4 ft	00:00:01	2.4 mph	310.9° true	2019-06-13 16:19:28	S13° 06.198' W70° 22.057'
1424		1234 ft	2 ft	00:00:01	1.6 mph	320.6° true	2019-06-13 16:19:29	S13° 06.197' W70° 22.057'
1425		1234 ft	2 ft	00:00:01	1.7 mph	308.3° true	2019-06-13 16:19:30	S13° 06.197' W70° 22.057'
1426		1234 ft	2 ft	00:00:01	1.5 mph	296.8° true	2019-06-13 16:19:31	S13° 06.197' W70° 22.058'
1427		1234 ft	3 ft	00:00:01	1.9 mph	298.0° true	2019-06-13 16:19:32	S13° 06.197' W70° 22.058'
1428		1234 ft	3 ft	00:00:01	2.0 mph	321.5° true	2019-06-13 16:19:33	S13° 06.196' W70° 22.058'
1429		1234 ft	3 ft	00:00:01	1.8 mph	307.7° true	2019-06-13 16:19:34	S13° 06.196' W70° 22.059'
1430		1234 ft	2 ft	00:00:01	1.6 mph	304.4° true	2019-06-13 16:19:35	S13° 06.196' W70° 22.059'
1431		1234 ft	3 ft	00:00:01	2.0 mph	296.7° true	2019-06-13 16:19:36	S13° 06.196' W70° 22.059'
1432		1234 ft	3 ft	00:00:01	2.2 mph	301.8° true	2019-06-13 16:19:37	S13° 06.195' W70° 22.060'
1433		1234 ft	2 ft	00:00:01	1.3 mph	301.8° true	2019-06-13 16:19:38	S13° 06.195' W70° 22.060'
1434		1234 ft	2 ft	00:00:01	1.5 mph	317.4° true	2019-06-13 16:19:39	S13° 06.195' W70° 22.060'
1435		1234 ft	2 ft	00:00:01	1.5 mph	330.6° true	2019-06-13 16:19:40	S13° 06.195' W70° 22.061'
1436		1234 ft	2 ft	00:00:01	1.4 mph	336.3° true	2019-06-13 16:19:41	S13° 06.194' W70° 22.061'
1437		1234 ft	3 ft	00:00:01	1.8 mph	40.1° true	2019-06-13 16:19:42	S13° 06.194' W70° 22.061'
1438		1234 ft	2 ft	00:00:01	1.7 mph	358.6° true	2019-06-13 16:19:43	S13° 06.194' W70° 22.061'
1439		1234 ft	3 ft	00:00:01	2.0 mph	319.8° true	2019-06-13 16:19:44	S13° 06.193' W70° 22.061'
1440		1234 ft	2 ft	00:00:01	1.4 mph	308.3° true	2019-06-13 16:19:45	S13° 06.193' W70° 22.061'
1441		1234 ft	2 ft	00:00:01	1.3 mph	309.8° true	2019-06-13 16:19:46	S13° 06.193' W70° 22.061'
1442		1234 ft	4 ft	00:00:01	2.5 mph	348.0° true	2019-06-13 16:19:47	S13° 06.193' W70° 22.062'
1443		1234 ft	3 ft	00:00:01	2.0 mph	324.8° true	2019-06-13 16:19:48	S13° 06.192' W70° 22.062'
1444		1234 ft	2 ft	00:00:01	1.5 mph	318.5° true	2019-06-13 16:19:49	S13° 06.192' W70° 22.062'
1445		1234 ft	3 ft	00:00:01	1.8 mph	332.6° true	2019-06-13 16:19:50	S13° 06.191' W70° 22.062'
1446		1234 ft	3 ft	00:00:01	1.8 mph	337.0° true	2019-06-13 16:19:51	S13° 06.191' W70° 22.062'
1447		1233 ft	4 ft	00:00:01	2.9 mph	358.8° true	2019-06-13 16:19:52	S13° 06.191' W70° 22.063'
1448		1233 ft	3 ft	00:00:01	1.7 mph	344.4° true	2019-06-13 16:19:53	S13° 06.190' W70° 22.063'
1449		1233 ft	3 ft	00:00:01	1.8 mph	352.3° true	2019-06-13 16:19:54	S13° 06.189' W70° 22.063'
1450		1233 ft	2 ft	00:00:01	1.1 mph	8.7° true	2019-06-13 16:19:55	S13° 06.189' W70° 22.063'
1451		1233 ft	2 ft	00:00:01	1.4 mph	339.9° true	2019-06-13 16:19:56	S13° 06.189' W70° 22.063'
1452		1233 ft	3 ft	00:00:01	1.8 mph	343.8° true	2019-06-13 16:19:57	S13° 06.188' W70° 22.063'
1453		1233 ft	2 ft	00:00:01	1.6 mph	339.9° true	2019-06-13 16:19:58	S13° 06.188' W70° 22.063'
1454		1233 ft	2 ft	00:00:01	1.4 mph	336.3° true	2019-06-13 16:19:59	S13° 06.188' W70° 22.063'
1455		1233 ft	3 ft	00:00:01	1.9 mph	8.5° true	2019-06-13 16:20:00	S13° 06.187' W70° 22.063'
1456		1233 ft	3 ft	00:00:01	2.3 mph	3.1° true	2019-06-13 16:20:01	S13° 06.187' W70° 22.063'
1457		1232 ft	3 ft	00:00:01	2.2 mph	356.2° true	2019-06-13 16:20:02	S13° 06.186' W70° 22.063'
1458		1232 ft	3 ft	00:00:01	1.9 mph	0.0° true	2019-06-13 16:20:03	S13° 06.186' W70° 22.063'
1459		1232 ft	3 ft	00:00:01	1.8 mph	337.2° true	2019-06-13 16:20:04	S13° 06.185' W70° 22.063'
1460		1232 ft	3 ft	00:00:01	2.2 mph	326.7° true	2019-06-13 16:20:05	S13° 06.185' W70° 22.063'
1461		1232 ft	2 ft	00:00:01	1.6 mph	357.8° true	2019-06-13 16:20:06	S13° 06.184' W70° 22.064'
1462		1231 ft	3 ft	00:00:01	1.7 mph	338.3° true	2019-06-13 16:20:07	S13° 06.184' W70° 22.064'
1463		1231 ft	3 ft	00:00:01	2.0 mph	345.9° true	2019-06-13 16:20:08	S13° 06.184' W70° 22.064'
1464		1231 ft	2 ft	00:00:01	1.7 mph	337.8° true	2019-06-13 16:20:09	S13° 06.183' W70° 22.064'
1465		1231 ft	2 ft	00:00:01	1.4 mph	339.6° true	2019-06-13 16:20:10	S13° 06.183' W70° 22.064'
1466		1231 ft	2 ft	00:00:01	1.4 mph	339.8° true	2019-06-13 16:20:11	S13° 06.183' W70° 22.064'
1467		1231 ft	2 ft	00:00:01	1.3 mph	346.7° true	2019-06-13 16:20:12	S13° 06.182' W70° 22.064'
1468		1231 ft	3 ft	00:00:01	1.8 mph	322.8° true	2019-06-13 16:20:13	S13° 06.182' W70° 22.064'
1469		1231 ft	3 ft	00:00:01	1.7 mph	334.0° true	2019-06-13 16:20:14	S13° 06.182' W70° 22.065'
1470		1231 ft	3 ft	00:00:01	2.2 mph	330.8° true	2019-06-13 16:20:15	S13° 06.181' W70° 22.065'
1471		1231 ft	3 ft	00:00:01	2.4 mph	344.7° true	2019-06-13 16:20:16	S13° 06.181' W70° 22.065'
1472		1231 ft	4 ft	00:00:01	2.6 mph	356.9° true	2019-06-13 16:20:17	S13° 06.180' W70° 22.065'
1473		1231 ft	4 ft	00:00:01	2.8 mph	7.4° true	2019-06-13 16:20:18	S13° 06.180' W70° 22.065'
1474		1231 ft	4 ft	00:00:01	2.8 mph	10.1° true	2019-06-13 16:20:19	S13° 06.179' W70° 22.065'
1475		1231 ft	3 ft	00:00:01	2.3 mph	1.5° true	2019-06-13 16:20:20	S13° 06.178' W70° 22.065'
1476		1230 ft	4 ft	00:00:01	2.4 mph	3.4° true	2019-06-13 16:20:21	S13° 06.178' W70° 22.065'
1477		1230 ft	3 ft	00:00:01	2.0 mph	6.9° true	2019-06-13 16:20:22	S13° 06.177' W70° 22.065'
1478		1230 ft	2 ft	00:00:01	1.1 mph	13.9° true	2019-06-13 16:20:23	S13° 06.177' W70° 22.065'
1479		1230 ft	3 ft	00:00:01	2.1 mph	13.7° true	2019-06-13 16:20:24	S13° 06.176' W70° 22.065'
1480		1230 ft	3 ft	00:00:01	1.8 mph	17.6° true	2019-06-13 16:20:25	S13° 06.176' W70° 22.065'
1481		1230 ft	3 ft	00:00:01	1.9 mph	15.6° true	2019-06-13 16:20:26	S13° 06.175' W70° 22.065'
1482		1230 ft	2 ft	00:00:01	1.2 mph	41.5° true	2019-06-13 16:20:27	S13° 06.175' W70° 22.065'
1483		1230 ft	3 ft	00:00:01	1.9 mph	19.3° true	2019-06-13 16:20:28	S13° 06.175' W70° 22.064'
1484		1230 ft	3 ft	00:00:01	1.9 mph	23.5° true	2019-06-13 16:20:29	S13° 06.174' W70° 22.064'
1485		1230 ft	3 ft	00:00:01	1.8 mph	31.9° true	2019-06-13 16:20:30	S13° 06.174' W70° 22.064'
1486		1230 ft	2 ft	00:00:01	1.5 mph	16.3° true	2019-06-13 16:20:31	S13° 06.174' W70° 22.064'
1487		1230 ft	3 ft	00:00:01	1.9 mph	25.1° true	2019-06-13 16:20:32	S13° 06.173' W70° 22.064'
1488		1230 ft	3 ft	00:00:01	2.2 mph	16.1° true	2019-06-13 16:20:33	S13° 06.173' W70° 22.064'
1489		1230 ft	3 ft	00:00:01	1.9 mph	6.9° true	2019-06-13 16:20:34	S13° 06.172' W70° 22.063'
1490		1230 ft	3 ft	00:00:01	1.9 mph	1.3° true	2019-06-13 16:20:35	S13° 06.172' W70° 22.063'
1491		1230 ft	3 ft	00:00:01	1.7 mph	354.6° true	2019-06-13 16:20:36	S13° 06.171' W70° 22.063'
1492		1229 ft	3 ft	00:00:01	2.2 mph	9.6° true	2019-06-13 16:20:37	S13° 06.171' W70° 22.063'
1493		1229 ft	4 ft	00:00:01	2.6 mph	7.1° true	2019-06-13 16:20:38	S13° 06.170' W70° 22.063'
1494		1229 ft	3 ft	00:00:01	2.3 mph	0.5° true	2019-06-13 16:20:39	S13° 06.170' W70° 22.063'
1495		1229 ft	3 ft	00:00:01	2.0 mph	15.8° true	2019-06-13 16:20:40	S13° 06.169' W70° 22.063'
1496		1229 ft	3 ft	00:00:01	2.3 mph	22.7° true	2019-06-13 16:20:41	S13° 06.169' W70° 22.063'
1497		1230 ft	3 ft	00:00:01	2.2 mph	12.0° true	2019-06-13 16:20:42	S13° 06.168' W70° 22.063'
1498		1230 ft	3 ft	00:00:01	2.2 mph	23.4° true	2019-06-13 16:20:43	S13° 06.168' W70° 22.063'
1499		1230 ft	4 ft	00:00:01	2.5 mph	23.8° true	2019-06-13 16:20:44	S13° 06.167' W70° 22.063'
1500		1230 ft	3 ft	00:00:01	2.0 mph	1.2° true	2019-06-13 16:20:45	S13° 06.167' W70° 22.062'
1501		1230 ft	4 ft	00:00:01	2.9 mph	341.8° true	2019-06-13 16:20:46	S13° 06.166' W70° 22.062'
1502		1230 ft	3 ft	00:00:01	1.9 mph	355.7° true	2019-06-13 16:20:47	S13° 06.166' W70° 22.062'
1503		1229 ft	3 ft	00:00:01	2.0 mph	343.5° true	2019-06-13 16:20:48	S13° 06.165' W70° 22.063'
1504		1229 ft	3 ft	00:00:01	1.9 mph	356.9° true	2019-06-13 16:20:49	S13° 06.165' W70° 22.063'
1505		1229 ft	3 ft	00:00:01	2.0 mph	328.8° true	2019-06-13 16:20:50	S13° 06.164' W70° 22.063'
1506		1229 ft	2 ft	00:00:01	1.7 mph	339.4° true	2019-06-13 16:20:51	S13° 06.164' W70° 22.063'
1507		1229 ft	3 ft	00:00:01	2.1 mph	337.8° true	2019-06-13 16:20:52	S13° 06.163' W70° 22.063'
1508		1229 ft	2 ft	00:00:01	1.5 mph	353.8° true	2019-06-13 16:20:53	S13° 06.163' W70° 22.063'
1509		1229 ft	2 ft	00:00:01	1.6 mph	2.9° true	2019-06-13 16:20:54	S13° 06.163' W70° 22.063'
1510		1229 ft	2 ft	00:00:01	1.4 mph	9.5° true	2019-06-13 16:20:55	S13° 06.162' W70° 22.063'
1511		1229 ft	2 ft	00:00:01	1.4 mph	11.8° true	2019-06-13 16:20:56	S13° 06.162' W70° 22.063'
1512		1229 ft	2 ft	00:00:01	1.6 mph	18.4° true	2019-06-13 16:20:57	S13° 06.162' W70° 22.063'
1513		1229 ft	2 ft	00:00:01	1.1 mph	8.5° true	2019-06-13 16:20:58	S13° 06.161' W70° 22.063'
1514		1228 ft	2 ft	00:00:01	1.2 mph	6.6° true	2019-06-13 16:20:59	S13° 06.161' W70° 22.063'
1515		1228 ft	2 ft	00:00:01	1.3 mph	3.6° true	2019-06-13 16:21:00	S13° 06.161' W70° 22.063'
1516		1228 ft	2 ft	00:00:01	1.5 mph	41.4° true	2019-06-13 16:21:01	S13° 06.160' W70° 22.063'
1517		1228 ft	2 ft	00:00:01	1.5 mph	29.2° true	2019-06-13 16:21:02	S13° 06.160' W70° 22.063'
1518		1228 ft	2 ft	00:00:01	1.5 mph	17.3° true	2019-06-13 16:21:03	S13° 06.160' W70° 22.063'
1519		1228 ft	2 ft	00:00:01	1.3 mph	34.2° true	2019-06-13 16:21:04	S13° 06.159' W70° 22.062'
1520		1228 ft	2 ft	00:00:01	1.3 mph	346.3° true	2019-06-13 16:21:05	S13° 06.159' W70° 22.062'
1521		1228 ft	3 ft	00:00:01	1.8 mph	335.2° true	2019-06-13 16:21:06	S13° 06.159' W70° 22.062'
1522		1228 ft	2 ft	00:00:01	1.6 mph	9.7° true	2019-06-13 16:21:07	S13° 06.158' W70° 22.063'
1523		1228 ft	2 ft	00:00:01	1.3 mph	28.9° true	2019-06-13 16:21:08	S13° 06.158' W70° 22.062'
1524		1228 ft	2 ft	00:00:01	1.7 mph	6.9° true	2019-06-13 16:21:09	S13° 06.158' W70° 22.062'
1525		1228 ft	2 ft	00:00:01	1.5 mph	355.4° true	2019-06-13 16:21:10	S13° 06.157' W70° 22.062'
1526		1228 ft	2 ft	00:00:01	1.6 mph	21.4° true	2019-06-13 16:21:11	S13° 06.157' W70° 22.062'
1527		1228 ft	3 ft	00:00:01	2.0 mph	8.0° true	2019-06-13 16:21:12	S13° 06.157' W70° 22.062'
1528		1228 ft	3 ft	00:00:01	2.3 mph	8.6° true	2019-06-13 16:21:13	S13° 06.156' W70° 22.062'
1529		1227 ft	3 ft	00:00:01	2.3 mph	356.9° true	2019-06-13 16:21:14	S13° 06.156' W70° 22.062'
1530		1227 ft	3 ft	00:00:01	2.2 mph	20.5° true	2019-06-13 16:21:15	S13° 06.155' W70° 22.062'
1531		1227 ft	3 ft	00:00:01	2.3 mph	11.8° true	2019-06-13 16:21:16	S13° 06.155' W70° 22.062'
1532		1227 ft	3 ft	00:00:01	2.3 mph	0.0° true	2019-06-13 16:21:17	S13° 06.154' W70° 22.062'
1533		1227 ft	2 ft	00:00:01	1.5 mph	27.7° true	2019-06-13 16:21:18	S13° 06.153' W70° 22.062'
1534		1227 ft	3 ft	00:00:01	2.0 mph	358.3° true	2019-06-13 16:21:19	S13° 06.153' W70° 22.062'
1535		1227 ft	2 ft	00:00:01	1.6 mph	354.2° true	2019-06-13 16:21:20	S13° 06.153' W70° 22.062'
1536		1227 ft	3 ft	00:00:01	2.1 mph	354.5° true	2019-06-13 16:21:21	S13° 06.152' W70° 22.062'
1537		1227 ft	3 ft	00:00:01	2.3 mph	354.3° true	2019-06-13 16:21:22	S13° 06.152' W70° 22.062'
1538		1227 ft	4 ft	00:00:01	2.8 mph	351.5° true	2019-06-13 16:21:23	S13° 06.151' W70° 22.062'
1539		1227 ft	3 ft	00:00:01	2.2 mph	353.5° true	2019-06-13 16:21:24	S13° 06.151' W70° 22.062'
1540		1226 ft	3 ft	00:00:01	2.2 mph	354.2° true	2019-06-13 16:21:25	S13° 06.150' W70° 22.062'
1541		1226 ft	3 ft	00:00:01	2.0 mph	357.7° true	2019-06-13 16:21:26	S13° 06.150' W70° 22.062'
1542		1226 ft	4 ft	00:00:01	2.5 mph	333.8° true	2019-06-13 16:21:27	S13° 06.149' W70° 22.062'
1543		1226 ft	3 ft	00:00:01	1.8 mph	13.8° true	2019-06-13 16:21:28	S13° 06.149' W70° 22.062'
1544		1226 ft	3 ft	00:00:01	2.2 mph	346.4° true	2019-06-13 16:21:29	S13° 06.148' W70° 22.062'
1545		1226 ft	2 ft	00:00:01	1.4 mph	353.5° true	2019-06-13 16:21:30	S13° 06.148' W70° 22.062'
1546		1226 ft	3 ft	00:00:01	2.0 mph	35.4° true	2019-06-13 16:21:31	S13° 06.147' W70° 22.062'
1547		1225 ft	4 ft	00:00:01	2.5 mph	35.0° true	2019-06-13 16:21:32	S13° 06.147' W70° 22.062'
1548		1225 ft	3 ft	00:00:01	1.8 mph	17.6° true	2019-06-13 16:21:33	S13° 06.146' W70° 22.062'
1549		1225 ft	3 ft	00:00:01	2.0 mph	51.1° true	2019-06-13 16:21:34	S13° 06.146' W70° 22.061'
1550		1225 ft	3 ft	00:00:01	2.2 mph	42.0° true	2019-06-13 16:21:35	S13° 06.146' W70° 22.061'
1551		1225 ft	3 ft	00:00:01	2.0 mph	27.5° true	2019-06-13 16:21:36	S13° 06.145' W70° 22.061'
1552		1225 ft	3 ft	00:00:01	1.9 mph	15.0° true	2019-06-13 16:21:37	S13° 06.145' W70° 22.061'
1553		1225 ft	3 ft	00:00:01	1.8 mph	8.9° true	2019-06-13 16:21:38	S13° 06.144' W70° 22.060'
1554		1225 ft	3 ft	00:00:01	2.0 mph	12.4° true	2019-06-13 16:21:39	S13° 06.144' W70° 22.060'
1555		1224 ft	3 ft	00:00:01	2.1 mph	27.4° true	2019-06-13 16:21:40	S13° 06.143' W70° 22.060'
1556		1224 ft	3 ft	00:00:01	1.9 mph	32.8° true	2019-06-13 16:21:41	S13° 06.143' W70° 22.060'
1557		1224 ft	3 ft	00:00:01	2.1 mph	43.5° true	2019-06-13 16:21:42	S13° 06.143' W70° 22.060'
1558		1224 ft	3 ft	00:00:01	1.8 mph	36.9° true	2019-06-13 16:21:43	S13° 06.142' W70° 22.059'
1559		1224 ft	3 ft	00:00:01	1.8 mph	40.4° true	2019-06-13 16:21:44	S13° 06.142' W70° 22.059'
1560		1224 ft	2 ft	00:00:01	1.3 mph	31.2° true	2019-06-13 16:21:45	S13° 06.142' W70° 22.059'
1561		1223 ft	1 ft	00:00:01	1.0 mph	26.0° true	2019-06-13 16:21:46	S13° 06.141' W70° 22.059'
1562		1223 ft	2 ft	00:00:01	1.1 mph	17.0° true	2019-06-13 16:21:47	S13° 06.141' W70° 22.059'
1563		1223 ft	2 ft	00:00:01	1.5 mph	20.9° true	2019-06-13 16:21:48	S13° 06.141' W70° 22.058'
1564		1223 ft	2 ft	00:00:01	1.4 mph	353.2° true	2019-06-13 16:21:49	S13° 06.141' W70° 22.058'
1565		1223 ft	1 ft	00:00:01	1.0 mph	352.9° true	2019-06-13 16:21:50	S13° 06.140' W70° 22.058'
1566		1222 ft	2 ft	00:00:01	1.6 mph	328.8° true	2019-06-13 16:21:51	S13° 06.140' W70° 22.058'
1567		1222 ft	3 ft	00:00:01	1.7 mph	341.4° true	2019-06-13 16:21:52	S13° 06.140' W70° 22.059'
1568		1222 ft	3 ft	00:00:01	2.0 mph	321.3° true	2019-06-13 16:21:53	S13° 06.139' W70° 22.059'
1569		1222 ft	3 ft	00:00:01	2.1 mph	303.9° true	2019-06-13 16:21:54	S13° 06.139' W70° 22.059'
1570		1222 ft	3 ft	00:00:01	1.9 mph	287.5° true	2019-06-13 16:21:55	S13° 06.139' W70° 22.059'
1571		1222 ft	3 ft	00:00:01	2.1 mph	302.0° true	2019-06-13 16:21:56	S13° 06.138' W70° 22.060'
1572		1222 ft	3 ft	00:00:01	1.8 mph	302.3° true	2019-06-13 16:21:57	S13° 06.138' W70° 22.060'
1573		1222 ft	2 ft	00:00:01	1.3 mph	19.7° true	2019-06-13 16:21:58	S13° 06.138' W70° 22.061'
1574		1222 ft	3 ft	00:00:01	1.8 mph	321.4° true	2019-06-13 16:21:59	S13° 06.138' W70° 22.061'
1575		1221 ft	3 ft	00:00:01	2.3 mph	326.6° true	2019-06-13 16:22:00	S13° 06.137' W70° 22.061'
1576		1221 ft	3 ft	00:00:01	2.3 mph	18.8° true	2019-06-13 16:22:01	S13° 06.137' W70° 22.061'
1577		1221 ft	3 ft	00:00:01	1.7 mph	2.7° true	2019-06-13 16:22:02	S13° 06.136' W70° 22.061'
1578		1221 ft	3 ft	00:00:01	1.7 mph	355.2° true	2019-06-13 16:22:03	S13° 06.136' W70° 22.061'
1579		1221 ft	3 ft	00:00:01	1.9 mph	33.5° true	2019-06-13 16:22:04	S13° 06.136' W70° 22.061'
1580		1221 ft	3 ft	00:00:01	2.4 mph	18.6° true	2019-06-13 16:22:05	S13° 06.135' W70° 22.061'
1581		1221 ft	3 ft	00:00:01	1.8 mph	348.3° true	2019-06-13 16:22:06	S13° 06.135' W70° 22.061'
1582		1221 ft	2 ft	00:00:01	1.4 mph	356.6° true	2019-06-13 16:22:07	S13° 06.134' W70° 22.061'
1583		1221 ft	2 ft	00:00:01	1.4 mph	77.2° true	2019-06-13 16:22:08	S13° 06.134' W70° 22.061'
1584		1221 ft	1 ft	00:00:01	1.0 mph	29.7° true	2019-06-13 16:22:09	S13° 06.134' W70° 22.060'
1585		1221 ft	1 ft	00:00:01	1.0 mph	33.0° true	2019-06-13 16:22:10	S13° 06.134' W70° 22.060'
1586		1221 ft	1 ft	00:00:01	0.5 mph	50.6° true	2019-06-13 16:22:11	S13° 06.133' W70° 22.060'
1587		1221 ft	2 ft	00:00:01	1.3 mph	86.4° true	2019-06-13 16:22:12	S13° 06.133' W70° 22.060'
1588		1221 ft	3 ft	00:00:01	2.3 mph	31.0° true	2019-06-13 16:22:13	S13° 06.133' W70° 22.060'
1589		1220 ft	3 ft	00:00:01	2.0 mph	31.1° true	2019-06-13 16:22:14	S13° 06.133' W70° 22.059'
1590		1220 ft	3 ft	00:00:01	1.7 mph	22.3° true	2019-06-13 16:22:15	S13° 06.132' W70° 22.059'
1591		1220 ft	3 ft	00:00:01	2.0 mph	14.8° true	2019-06-13 16:22:16	S13° 06.132' W70° 22.059'
1592		1220 ft	3 ft	00:00:01	1.7 mph	44.2° true	2019-06-13 16:22:17	S13° 06.132' W70° 22.059'
1593		1220 ft	2 ft	00:00:01	1.6 mph	46.8° true	2019-06-13 16:22:18	S13° 06.131' W70° 22.059'
1594		1219 ft	4 ft	00:00:01	3.0 mph	86.8° true	2019-06-13 16:22:19	S13° 06.131' W70° 22.058'
1595		1219 ft	3 ft	00:00:01	2.0 mph	57.1° true	2019-06-13 16:22:20	S13° 06.131' W70° 22.057'
1596		1219 ft	3 ft	00:00:01	1.8 mph	43.8° true	2019-06-13 16:22:21	S13° 06.131' W70° 22.057'
1597		1219 ft	2 ft	00:00:01	1.5 mph	12.2° true	2019-06-13 16:22:22	S13° 06.130' W70° 22.057'
1598		1219 ft	3 ft	00:00:01	1.7 mph	37.9° true	2019-06-13 16:22:23	S13° 06.130' W70° 22.057'
1599		1219 ft	3 ft	00:00:01	1.9 mph	3.6° true	2019-06-13 16:22:24	S13° 06.130' W70° 22.056'
1600		1219 ft	3 ft	00:00:01	2.2 mph	28.2° true	2019-06-13 16:22:25	S13° 06.129' W70° 22.056'
1601		1219 ft	2 ft	00:00:01	1.4 mph	21.0° true	2019-06-13 16:22:26	S13° 06.129' W70° 22.056'
1602		1219 ft	2 ft	00:00:01	1.2 mph	11.6° true	2019-06-13 16:22:27	S13° 06.128' W70° 22.056'
1603		1219 ft	3 ft	00:00:01	2.3 mph	348.8° true	2019-06-13 16:22:28	S13° 06.128' W70° 22.056'
1604		1219 ft	3 ft	00:00:01	2.3 mph	37.0° true	2019-06-13 16:22:29	S13° 06.128' W70° 22.056'
1605		1219 ft	2 ft	00:00:01	1.5 mph	10.7° true	2019-06-13 16:22:30	S13° 06.127' W70° 22.056'
1606		1219 ft	2 ft	00:00:01	1.6 mph	43.7° true	2019-06-13 16:22:31	S13° 06.127' W70° 22.056'
1607		1219 ft	2 ft	00:00:01	1.6 mph	22.8° true	2019-06-13 16:22:32	S13° 06.127' W70° 22.055'
1608		1219 ft	2 ft	00:00:01	1.4 mph	344.7° true	2019-06-13 16:22:33	S13° 06.126' W70° 22.055'
1609		1219 ft	3 ft	00:00:01	1.9 mph	336.0° true	2019-06-13 16:22:34	S13° 06.126' W70° 22.055'
1610		1219 ft	3 ft	00:00:01	1.9 mph	355.6° true	2019-06-13 16:22:35	S13° 06.125' W70° 22.055'
1611		1219 ft	3 ft	00:00:01	1.8 mph	16.2° true	2019-06-13 16:22:36	S13° 06.125' W70° 22.056'
1612		1219 ft	3 ft	00:00:01	1.9 mph	27.6° true	2019-06-13 16:22:37	S13° 06.125' W70° 22.055'
1613		1220 ft	2 ft	00:00:01	1.7 mph	26.3° true	2019-06-13 16:22:38	S13° 06.124' W70° 22.055'
1614		1220 ft	2 ft	00:00:01	1.3 mph	24.0° true	2019-06-13 16:22:39	S13° 06.124' W70° 22.055'
1615		1220 ft	1 ft	00:00:01	0.9 mph	3.7° true	2019-06-13 16:22:40	S13° 06.123' W70° 22.055'
1616		1220 ft	1 ft	00:00:01	0.7 mph	30.6° true	2019-06-13 16:22:41	S13° 06.123' W70° 22.055'
1617		1219 ft	0 ft	00:00:01	0.3 mph	307.6° true	2019-06-13 16:22:42	S13° 06.123' W70° 22.055'
1618		1219 ft	1 ft	00:00:01	0.4 mph	28.7° true	2019-06-13 16:22:43	S13° 06.123' W70° 22.055'
1619		1219 ft	1 ft	00:00:01	0.9 mph	332.9° true	2019-06-13 16:22:44	S13° 06.123' W70° 22.055'
1620		1219 ft	2 ft	00:00:01	1.3 mph	18.8° true	2019-06-13 16:22:45	S13° 06.123' W70° 22.055'
1621		1219 ft	2 ft	00:00:01	1.5 mph	39.3° true	2019-06-13 16:22:46	S13° 06.122' W70° 22.055'
1622		1219 ft	2 ft	00:00:01	1.4 mph	0.8° true	2019-06-13 16:22:47	S13° 06.122' W70° 22.055'
1623		1219 ft	2 ft	00:00:01	1.7 mph	6.3° true	2019-06-13 16:22:48	S13° 06.122' W70° 22.055'
1624		1219 ft	3 ft	00:00:01	1.7 mph	3.4° true	2019-06-13 16:22:49	S13° 06.121' W70° 22.054'
1625		1219 ft	2 ft	00:00:01	1.6 mph	27.9° true	2019-06-13 16:22:50	S13° 06.121' W70° 22.054'
1626		1219 ft	4 ft	00:00:01	2.4 mph	352.3° true	2019-06-13 16:22:51	S13° 06.121' W70° 22.054'
1627		1219 ft	3 ft	00:00:01	1.9 mph	355.7° true	2019-06-13 16:22:52	S13° 06.120' W70° 22.054'
1628		1219 ft	3 ft	00:00:01	2.0 mph	20.6° true	2019-06-13 16:22:53	S13° 06.120' W70° 22.054'
1629		1219 ft	2 ft	00:00:01	1.6 mph	28.0° true	2019-06-13 16:22:54	S13° 06.119' W70° 22.054'
1630		1218 ft	3 ft	00:00:01	1.8 mph	347.2° true	2019-06-13 16:22:55	S13° 06.119' W70° 22.054'
1631		1218 ft	2 ft	00:00:01	1.5 mph	338.0° true	2019-06-13 16:22:56	S13° 06.118' W70° 22.054'
1632		1218 ft	1 ft	00:00:01	0.6 mph	7.9° true	2019-06-13 16:22:57	S13° 06.118' W70° 22.054'
1633		1218 ft	2 ft	00:00:01	1.5 mph	357.7° true	2019-06-13 16:22:58	S13° 06.118' W70° 22.054'
1634		1218 ft	3 ft	00:00:01	1.9 mph	359.4° true	2019-06-13 16:22:59	S13° 06.118' W70° 22.054'
1635		1218 ft	4 ft	00:00:01	2.6 mph	10.7° true	2019-06-13 16:23:00	S13° 06.117' W70° 22.054'
1636		1218 ft	3 ft	00:00:01	2.0 mph	21.0° true	2019-06-13 16:23:01	S13° 06.117' W70° 22.054'
1637		1218 ft	3 ft	00:00:01	1.8 mph	22.1° true	2019-06-13 16:23:02	S13° 06.116' W70° 22.054'
1638		1218 ft	3 ft	00:00:01	1.9 mph	18.0° true	2019-06-13 16:23:03	S13° 06.116' W70° 22.054'
1639		1218 ft	2 ft	00:00:01	1.2 mph	346.1° true	2019-06-13 16:23:04	S13° 06.115' W70° 22.054'
1640		1218 ft	3 ft	00:00:01	1.7 mph	352.6° true	2019-06-13 16:23:05	S13° 06.115' W70° 22.054'
1641		1218 ft	3 ft	00:00:01	1.9 mph	22.6° true	2019-06-13 16:23:06	S13° 06.115' W70° 22.054'
1642		1218 ft	2 ft	00:00:01	1.0 mph	1.1° true	2019-06-13 16:23:07	S13° 06.114' W70° 22.054'
1643		1218 ft	2 ft	00:00:01	1.5 mph	7.1° true	2019-06-13 16:23:08	S13° 06.114' W70° 22.054'
1644		1218 ft	2 ft	00:00:01	1.6 mph	26.6° true	2019-06-13 16:23:09	S13° 06.114' W70° 22.054'
1645		1218 ft	2 ft	00:00:01	1.2 mph	21.6° true	2019-06-13 16:23:10	S13° 06.113' W70° 22.053'
1646		1218 ft	1 ft	00:00:01	0.6 mph	29.3° true	2019-06-13 16:23:11	S13° 06.113' W70° 22.053'
1647		1218 ft	1 ft	00:00:01	0.4 mph	292.9° true	2019-06-13 16:23:12	S13° 06.113' W70° 22.053'
1648		1218 ft	0 ft	00:00:01	0.0 mph	44.2° true	2019-06-13 16:23:13	S13° 06.113' W70° 22.053'
1649		1218 ft	0 ft	00:00:01	0.3 mph	110.1° true	2019-06-13 16:23:14	S13° 06.113' W70° 22.053'
1650		1218 ft	0 ft	00:00:01	0.3 mph	290.1° true	2019-06-13 16:23:15	S13° 06.113' W70° 22.053'
1651		1218 ft	0 ft	00:00:01	0.3 mph	270.0° true	2019-06-13 16:23:16	S13° 06.113' W70° 22.053'
1652		1218 ft	1 ft	00:00:01	0.6 mph	274.1° true	2019-06-13 16:23:17	S13° 06.113' W70° 22.053'
1653		1218 ft	1 ft	00:00:01	0.6 mph	305.5° true	2019-06-13 16:23:18	S13° 06.113' W70° 22.054'
1654		1218 ft	1 ft	00:00:01	0.5 mph	309.4° true	2019-06-13 16:23:19	S13° 06.113' W70° 22.054'
1655		1218 ft	1 ft	00:00:01	0.6 mph	3.8° true	2019-06-13 16:23:20	S13° 06.113' W70° 22.054'
1656		1218 ft	1 ft	00:00:01	0.9 mph	18.8° true	2019-06-13 16:23:21	S13° 06.112' W70° 22.054'
1657		1218 ft	2 ft	00:00:01	1.3 mph	30.9° true	2019-06-13 16:23:22	S13° 06.112' W70° 22.054'
1658		1218 ft	1 ft	00:00:01	0.9 mph	30.9° true	2019-06-13 16:23:23	S13° 06.112' W70° 22.053'
1659		1217 ft	3 ft	00:00:01	1.9 mph	338.7° true	2019-06-13 16:23:24	S13° 06.112' W70° 22.053'
1660		1217 ft	1 ft	00:00:01	0.9 mph	349.2° true	2019-06-13 16:23:25	S13° 06.111' W70° 22.054'
1661		1217 ft	2 ft	00:00:01	1.1 mph	310.6° true	2019-06-13 16:23:26	S13° 06.111' W70° 22.054'
1662		1218 ft	2 ft	00:00:01	1.1 mph	338.5° true	2019-06-13 16:23:27	S13° 06.111' W70° 22.054'
1663		1218 ft	8 ft	00:00:01	5 mph	281.5° true	2019-06-13 16:23:28	S13° 06.111' W70° 22.054'
1664		1218 ft	1 ft	00:00:01	0.9 mph	349.7° true	2019-06-13 16:23:29	S13° 06.110' W70° 22.055'
1665		1218 ft	3 ft	00:00:01	2.0 mph	358.3° true	2019-06-13 16:23:30	S13° 06.110' W70° 22.055'
1666		1218 ft	2 ft	00:00:01	1.3 mph	359.1° true	2019-06-13 16:23:31	S13° 06.110' W70° 22.055'
1667		1218 ft	2 ft	00:00:01	1.5 mph	20.3° true	2019-06-13 16:23:32	S13° 06.109' W70° 22.055'
1668		1218 ft	2 ft	00:00:01	1.1 mph	28.4° true	2019-06-13 16:23:33	S13° 06.109' W70° 22.055'
1669		1218 ft	1 ft	00:00:01	0.4 mph	54.8° true	2019-06-13 16:23:34	S13° 06.109' W70° 22.055'
1670		1218 ft	1 ft	00:00:01	0.5 mph	42.5° true	2019-06-13 16:23:35	S13° 06.109' W70° 22.055'
1671		1218 ft	2 ft	00:00:01	1.3 mph	351.2° true	2019-06-13 16:23:36	S13° 06.109' W70° 22.055'
1672		1218 ft	3 ft	00:00:01	1.8 mph	34.8° true	2019-06-13 16:23:37	S13° 06.108' W70° 22.055'
1673		1218 ft	2 ft	00:00:01	1.6 mph	21.2° true	2019-06-13 16:23:38	S13° 06.108' W70° 22.055'
1674		1217 ft	2 ft	00:00:01	1.4 mph	26.7° true	2019-06-13 16:23:39	S13° 06.108' W70° 22.054'
1675		1217 ft	2 ft	00:00:01	1.3 mph	18.0° true	2019-06-13 16:23:40	S13° 06.107' W70° 22.054'
1676		1217 ft	1 ft	00:00:01	1.0 mph	349.7° true	2019-06-13 16:23:41	S13° 06.107' W70° 22.054'
1677		1217 ft	2 ft	00:00:01	1.3 mph	3.7° true	2019-06-13 16:23:42	S13° 06.107' W70° 22.054'
1678		1217 ft	2 ft	00:00:01	1.2 mph	30.3° true	2019-06-13 16:23:43	S13° 06.107' W70° 22.054'
1679		1217 ft	2 ft	00:00:01	1.2 mph	66.2° true	2019-06-13 16:23:44	S13° 06.106' W70° 22.054'
1680		1217 ft	2 ft	00:00:01	1.4 mph	24.5° true	2019-06-13 16:23:45	S13° 06.106' W70° 22.054'
1681		1217 ft	1 ft	00:00:01	1.0 mph	22.8° true	2019-06-13 16:23:46	S13° 06.106' W70° 22.054'
1682		1216 ft	1 ft	00:00:01	0.8 mph	14.0° true	2019-06-13 16:23:47	S13° 06.106' W70° 22.054'
1683		1216 ft	2 ft	00:00:01	1.1 mph	10.6° true	2019-06-13 16:23:48	S13° 06.106' W70° 22.054'
1684		1216 ft	2 ft	00:00:01	1.1 mph	7.5° true	2019-06-13 16:23:49	S13° 06.105' W70° 22.053'
1685		1216 ft	1 ft	00:00:01	1.0 mph	19.9° true	2019-06-13 16:23:50	S13° 06.105' W70° 22.053'
1686		1216 ft	2 ft	00:00:01	1.3 mph	33.2° true	2019-06-13 16:23:51	S13° 06.105' W70° 22.053'
1687		1216 ft	3 ft	00:00:01	2.1 mph	1.7° true	2019-06-13 16:23:52	S13° 06.105' W70° 22.053'
1688		1216 ft	2 ft	00:00:01	1.1 mph	15.4° true	2019-06-13 16:23:53	S13° 06.104' W70° 22.053'
1689		1216 ft	2 ft	00:00:01	1.4 mph	10.7° true	2019-06-13 16:23:54	S13° 06.104' W70° 22.053'
1690		1216 ft	2 ft	00:00:01	1.1 mph	37.9° true	2019-06-13 16:23:55	S13° 06.103' W70° 22.053'
1691		1216 ft	2 ft	00:00:01	1.0 mph	343.1° true	2019-06-13 16:23:56	S13° 06.103' W70° 22.053'
1692		1216 ft	1 ft	00:00:01	0.9 mph	54.5° true	2019-06-13 16:23:57	S13° 06.103' W70° 22.053'
1693		1216 ft	1 ft	00:00:01	0.9 mph	57.7° true	2019-06-13 16:23:58	S13° 06.103' W70° 22.053'
1694		1216 ft	1 ft	00:00:01	0.9 mph	64.1° true	2019-06-13 16:23:59	S13° 06.103' W70° 22.053'
1695		1216 ft	2 ft	00:00:01	1.6 mph	38.0° true	2019-06-13 16:24:00	S13° 06.103' W70° 22.052'
1696		1216 ft	2 ft	00:00:01	1.1 mph	38.9° true	2019-06-13 16:24:01	S13° 06.102' W70° 22.052'
1697		1216 ft	2 ft	00:00:01	1.5 mph	8.6° true	2019-06-13 16:24:02	S13° 06.102' W70° 22.052'
1698		1216 ft	2 ft	00:00:01	1.5 mph	32.6° true	2019-06-13 16:24:03	S13° 06.102' W70° 22.052'
1699		1216 ft	2 ft	00:00:01	1.7 mph	45.2° true	2019-06-13 16:24:04	S13° 06.101' W70° 22.052'
1700		1216 ft	2 ft	00:00:01	1.3 mph	352.6° true	2019-06-13 16:24:05	S13° 06.101' W70° 22.051'
1701		1216 ft	2 ft	00:00:01	1.3 mph	19.7° true	2019-06-13 16:24:06	S13° 06.101' W70° 22.051'
1702		1216 ft	3 ft	00:00:01	1.7 mph	32.1° true	2019-06-13 16:24:07	S13° 06.101' W70° 22.051'
1703		1216 ft	3 ft	00:00:01	1.7 mph	21.4° true	2019-06-13 16:24:08	S13° 06.100' W70° 22.051'
1704		1216 ft	3 ft	00:00:01	2.2 mph	48.5° true	2019-06-13 16:24:09	S13° 06.100' W70° 22.051'
1705		1216 ft	2 ft	00:00:01	1.6 mph	34.7° true	2019-06-13 16:24:10	S13° 06.099' W70° 22.051'
1706		1216 ft	3 ft	00:00:01	1.9 mph	50.8° true	2019-06-13 16:24:11	S13° 06.099' W70° 22.050'
1707		1216 ft	3 ft	00:00:01	2.4 mph	22.9° true	2019-06-13 16:24:12	S13° 06.099' W70° 22.050'
1708		1215 ft	3 ft	00:00:01	2.1 mph	56.2° true	2019-06-13 16:24:13	S13° 06.098' W70° 22.050'
1709		1215 ft	2 ft	00:00:01	1.3 mph	25.6° true	2019-06-13 16:24:14	S13° 06.098' W70° 22.049'
1710		1215 ft	1 ft	00:00:01	1.0 mph	24.9° true	2019-06-13 16:24:15	S13° 06.098' W70° 22.049'
1711		1215 ft	4 ft	00:00:01	2.6 mph	51.8° true	2019-06-13 16:24:16	S13° 06.098' W70° 22.049'
1712		1215 ft	2 ft	00:00:01	1.5 mph	31.5° true	2019-06-13 16:24:17	S13° 06.097' W70° 22.049'
1713		1215 ft	3 ft	00:00:01	2.2 mph	15.3° true	2019-06-13 16:24:18	S13° 06.097' W70° 22.048'
1714		1215 ft	3 ft	00:00:01	2.0 mph	27.8° true	2019-06-13 16:24:19	S13° 06.096' W70° 22.048'
1715		1215 ft	3 ft	00:00:01	1.9 mph	6.7° true	2019-06-13 16:24:20	S13° 06.096' W70° 22.048'
1716		1215 ft	3 ft	00:00:01	2.2 mph	29.8° true	2019-06-13 16:24:21	S13° 06.096' W70° 22.048'
1717		1215 ft	3 ft	00:00:01	2.0 mph	18.5° true	2019-06-13 16:24:22	S13° 06.095' W70° 22.048'
1718		1215 ft	4 ft	00:00:01	2.8 mph	42.7° true	2019-06-13 16:24:23	S13° 06.095' W70° 22.048'
1719		1215 ft	3 ft	00:00:01	2.2 mph	37.8° true	2019-06-13 16:24:24	S13° 06.094' W70° 22.047'
1720		1214 ft	3 ft	00:00:01	2.2 mph	58.0° true	2019-06-13 16:24:25	S13° 06.094' W70° 22.047'
1721		1214 ft	3 ft	00:00:01	2.2 mph	20.4° true	2019-06-13 16:24:26	S13° 06.093' W70° 22.046'
1722		1214 ft	2 ft	00:00:01	1.3 mph	40.3° true	2019-06-13 16:24:27	S13° 06.093' W70° 22.046'
1723		1214 ft	2 ft	00:00:01	1.4 mph	22.7° true	2019-06-13 16:24:28	S13° 06.093' W70° 22.046'
1724		1214 ft	1 ft	00:00:01	1.0 mph	35.2° true	2019-06-13 16:24:29	S13° 06.092' W70° 22.046'
1725		1214 ft	2 ft	00:00:01	1.5 mph	43.1° true	2019-06-13 16:24:30	S13° 06.092' W70° 22.046'
1726		1214 ft	2 ft	00:00:01	1.6 mph	2.2° true	2019-06-13 16:24:31	S13° 06.092' W70° 22.045'
1727		1214 ft	2 ft	00:00:01	1.3 mph	19.1° true	2019-06-13 16:24:32	S13° 06.092' W70° 22.045'
1728		1214 ft	3 ft	00:00:01	1.7 mph	4.7° true	2019-06-13 16:24:33	S13° 06.091' W70° 22.045'
1729		1214 ft	3 ft	00:00:01	1.8 mph	350.0° true	2019-06-13 16:24:34	S13° 06.091' W70° 22.045'
1730		1214 ft	2 ft	00:00:01	1.3 mph	28.8° true	2019-06-13 16:24:35	S13° 06.090' W70° 22.045'
1731		1214 ft	2 ft	00:00:01	1.7 mph	356.6° true	2019-06-13 16:24:36	S13° 06.090' W70° 22.045'
1732		1214 ft	3 ft	00:00:01	2.1 mph	40.6° true	2019-06-13 16:24:37	S13° 06.090' W70° 22.045'
1733		1214 ft	3 ft	00:00:01	1.9 mph	42.0° true	2019-06-13 16:24:38	S13° 06.089' W70° 22.045'
1734		1213 ft	3 ft	00:00:01	2.2 mph	358.9° true	2019-06-13 16:24:39	S13° 06.089' W70° 22.044'
1735		1213 ft	2 ft	00:00:01	1.2 mph	9.5° true	2019-06-13 16:24:40	S13° 06.088' W70° 22.044'
1736		1213 ft	3 ft	00:00:01	2.0 mph	355.3° true	2019-06-13 16:24:41	S13° 06.088' W70° 22.044'
1737		1213 ft	2 ft	00:00:01	1.5 mph	359.2° true	2019-06-13 16:24:42	S13° 06.088' W70° 22.044'
1738		1213 ft	3 ft	00:00:01	2.0 mph	346.5° true	2019-06-13 16:24:43	S13° 06.087' W70° 22.044'
1739		1213 ft	3 ft	00:00:01	1.9 mph	0.6° true	2019-06-13 16:24:44	S13° 06.087' W70° 22.045'
1740		1213 ft	3 ft	00:00:01	2.2 mph	21.0° true	2019-06-13 16:24:45	S13° 06.086' W70° 22.045'
1741		1213 ft	2 ft	00:00:01	1.7 mph	27.8° true	2019-06-13 16:24:46	S13° 06.086' W70° 22.044'
1742		1213 ft	3 ft	00:00:01	2.3 mph	17.8° true	2019-06-13 16:24:47	S13° 06.086' W70° 22.044'
1743		1213 ft	3 ft	00:00:01	2.0 mph	5.2° true	2019-06-13 16:24:48	S13° 06.085' W70° 22.044'
1744		1213 ft	3 ft	00:00:01	1.8 mph	2.6° true	2019-06-13 16:24:49	S13° 06.085' W70° 22.044'
1745		1213 ft	2 ft	00:00:01	1.6 mph	341.1° true	2019-06-13 16:24:50	S13° 06.084' W70° 22.044'
1746		1212 ft	2 ft	00:00:01	1.5 mph	11.5° true	2019-06-13 16:24:51	S13° 06.084' W70° 22.044'
1747		1212 ft	3 ft	00:00:01	1.8 mph	347.2° true	2019-06-13 16:24:52	S13° 06.083' W70° 22.044'
1748		1212 ft	2 ft	00:00:01	1.7 mph	29.1° true	2019-06-13 16:24:53	S13° 06.083' W70° 22.044'
1749		1212 ft	2 ft	00:00:01	1.2 mph	5.0° true	2019-06-13 16:24:54	S13° 06.083' W70° 22.044'
1750		1212 ft	2 ft	00:00:01	1.2 mph	22.0° true	2019-06-13 16:24:55	S13° 06.082' W70° 22.044'
1751		1212 ft	2 ft	00:00:01	1.6 mph	40.6° true	2019-06-13 16:24:56	S13° 06.082' W70° 22.044'
1752		1212 ft	5 ft	00:00:01	3.2 mph	305.1° true	2019-06-13 16:24:57	S13° 06.082' W70° 22.044'
1753		1212 ft	2 ft	00:00:01	1.2 mph	7.8° true	2019-06-13 16:24:58	S13° 06.081' W70° 22.044'
1754		1212 ft	2 ft	00:00:01	1.1 mph	35.5° true	2019-06-13 16:24:59	S13° 06.081' W70° 22.044'
1755		1212 ft	2 ft	00:00:01	1.2 mph	97.1° true	2019-06-13 16:25:00	S13° 06.081' W70° 22.044'
1756		1212 ft	2 ft	00:00:01	1.3 mph	66.5° true	2019-06-13 16:25:01	S13° 06.081' W70° 22.044'
1757		1212 ft	1 ft	00:00:01	0.7 mph	358.3° true	2019-06-13 16:25:02	S13° 06.081' W70° 22.043'
1758		1212 ft	2 ft	00:00:01	1.3 mph	67.3° true	2019-06-13 16:25:03	S13° 06.081' W70° 22.043'
1759		1211 ft	3 ft	00:00:01	1.8 mph	343.7° true	2019-06-13 16:25:04	S13° 06.080' W70° 22.043'
1760		1211 ft	2 ft	00:00:01	1.3 mph	23.1° true	2019-06-13 16:25:05	S13° 06.080' W70° 22.043'
1761		1211 ft	2 ft	00:00:01	1.3 mph	358.2° true	2019-06-13 16:25:06	S13° 06.080' W70° 22.043'
1762		1211 ft	3 ft	00:00:01	1.9 mph	39.1° true	2019-06-13 16:25:07	S13° 06.079' W70° 22.043'
1763		1211 ft	2 ft	00:00:01	1.7 mph	32.8° true	2019-06-13 16:25:08	S13° 06.079' W70° 22.043'
1764		1211 ft	2 ft	00:00:01	1.1 mph	65.2° true	2019-06-13 16:25:09	S13° 06.079' W70° 22.043'
1765		1211 ft	2 ft	00:00:01	1.2 mph	23.7° true	2019-06-13 16:25:10	S13° 06.079' W70° 22.042'
1766		1211 ft	2 ft	00:00:01	1.5 mph	50.4° true	2019-06-13 16:25:11	S13° 06.078' W70° 22.042'
1767		1211 ft	4 ft	00:00:01	2.7 mph	66.8° true	2019-06-13 16:25:12	S13° 06.078' W70° 22.042'
1768		1210 ft	3 ft	00:00:01	2.2 mph	60.7° true	2019-06-13 16:25:13	S13° 06.078' W70° 22.041'
1769		1210 ft	3 ft	00:00:01	2.0 mph	44.7° true	2019-06-13 16:25:14	S13° 06.078' W70° 22.041'
1770		1210 ft	3 ft	00:00:01	1.9 mph	43.0° true	2019-06-13 16:25:15	S13° 06.077' W70° 22.040'
1771		1210 ft	3 ft	00:00:01	2.2 mph	358.9° true	2019-06-13 16:25:16	S13° 06.077' W70° 22.040'
1772		1210 ft	3 ft	00:00:01	1.8 mph	41.0° true	2019-06-13 16:25:17	S13° 06.076' W70° 22.040'
1773		1210 ft	3 ft	00:00:01	1.8 mph	14.3° true	2019-06-13 16:25:18	S13° 06.076' W70° 22.040'
1774		1210 ft	3 ft	00:00:01	1.7 mph	35.1° true	2019-06-13 16:25:19	S13° 06.076' W70° 22.040'
1775		1210 ft	3 ft	00:00:01	2.2 mph	41.9° true	2019-06-13 16:25:20	S13° 06.075' W70° 22.040'
1776		1210 ft	3 ft	00:00:01	1.7 mph	2.7° true	2019-06-13 16:25:21	S13° 06.075' W70° 22.039'
1777		1210 ft	2 ft	00:00:01	1.2 mph	31.3° true	2019-06-13 16:25:22	S13° 06.074' W70° 22.039'
1778		1210 ft	2 ft	00:00:01	1.4 mph	350.0° true	2019-06-13 16:25:23	S13° 06.074' W70° 22.039'
1779		1210 ft	3 ft	00:00:01	1.7 mph	46.7° true	2019-06-13 16:25:24	S13° 06.074' W70° 22.039'
1780		1210 ft	2 ft	00:00:01	1.1 mph	11.9° true	2019-06-13 16:25:25	S13° 06.074' W70° 22.039'
1781		1210 ft	2 ft	00:00:01	1.5 mph	47.7° true	2019-06-13 16:25:26	S13° 06.073' W70° 22.039'
1782		1210 ft	2 ft	00:00:01	1.2 mph	79.3° true	2019-06-13 16:25:27	S13° 06.073' W70° 22.038'
1783		1209 ft	2 ft	00:00:01	1.0 mph	40.2° true	2019-06-13 16:25:28	S13° 06.073' W70° 22.038'
1784		1209 ft	0 ft	00:00:01	0.3 mph	85.5° true	2019-06-13 16:25:29	S13° 06.073' W70° 22.038'
1785		1209 ft	1 ft	00:00:01	0.4 mph	145.2° true	2019-06-13 16:25:30	S13° 06.073' W70° 22.038'
1786		1209 ft	0 ft	00:00:01	0.2 mph	59.6° true	2019-06-13 16:25:31	S13° 06.073' W70° 22.038'
1787		1209 ft	0 ft	00:00:01	0.3 mph	252.5° true	2019-06-13 16:25:32	S13° 06.073' W70° 22.038'
1788		1209 ft	0 ft	00:00:01	0.2 mph	97.3° true	2019-06-13 16:25:33	S13° 06.073' W70° 22.038'
1789		1209 ft	0 ft	00:00:01	0.0 mph	0.0° true	2019-06-13 16:25:34	S13° 06.073' W70° 22.038'
1790		1209 ft	0 ft	00:00:01	0.2 mph	59.6° true	2019-06-13 16:25:35	S13° 06.073' W70° 22.038'
1791		1209 ft	1 ft	00:00:01	0.9 mph	31.6° true	2019-06-13 16:25:36	S13° 06.073' W70° 22.038'
1792		1209 ft	2 ft	00:00:01	1.3 mph	43.0° true	2019-06-13 16:25:37	S13° 06.073' W70° 22.038'
1793		1209 ft	2 ft	00:00:01	1.3 mph	32.2° true	2019-06-13 16:25:38	S13° 06.073' W70° 22.037'
1794		1208 ft	1 ft	00:00:01	0.9 mph	11.8° true	2019-06-13 16:25:39	S13° 06.072' W70° 22.037'
1795		1208 ft	2 ft	00:00:01	1.6 mph	57.9° true	2019-06-13 16:25:40	S13° 06.072' W70° 22.037'
1796		1208 ft	2 ft	00:00:01	1.5 mph	47.7° true	2019-06-13 16:25:41	S13° 06.072' W70° 22.037'
1797		1208 ft	2 ft	00:00:01	1.4 mph	20.8° true	2019-06-13 16:25:42	S13° 06.072' W70° 22.037'
1798		1208 ft	3 ft	00:00:01	1.8 mph	17.6° true	2019-06-13 16:25:43	S13° 06.071' W70° 22.037'
1799		1208 ft	2 ft	00:00:01	1.6 mph	32.4° true	2019-06-13 16:25:44	S13° 06.071' W70° 22.036'
1800		1208 ft	2 ft	00:00:01	1.0 mph	54.0° true	2019-06-13 16:25:45	S13° 06.071' W70° 22.036'
1801		1208 ft	1 ft	00:00:01	0.7 mph	49.2° true	2019-06-13 16:25:46	S13° 06.070' W70° 22.036'
1802		1208 ft	2 ft	00:00:01	1.2 mph	85.9° true	2019-06-13 16:25:47	S13° 06.070' W70° 22.036'
1803		1208 ft	1 ft	00:00:01	0.5 mph	29.1° true	2019-06-13 16:25:48	S13° 06.070' W70° 22.036'
1804		1208 ft	2 ft	00:00:01	1.5 mph	61.8° true	2019-06-13 16:25:49	S13° 06.070' W70° 22.035'
1805		1208 ft	2 ft	00:00:01	1.3 mph	65.2° true	2019-06-13 16:25:50	S13° 06.070' W70° 22.035'
1806		1208 ft	2 ft	00:00:01	1.3 mph	0.0° true	2019-06-13 16:25:51	S13° 06.070' W70° 22.035'
1807		1208 ft	1 ft	00:00:01	0.9 mph	1.3° true	2019-06-13 16:25:52	S13° 06.070' W70° 22.035'
1808		1208 ft	2 ft	00:00:01	1.2 mph	344.2° true	2019-06-13 16:25:53	S13° 06.069' W70° 22.035'
1809		1208 ft	2 ft	00:00:01	1.2 mph	357.1° true	2019-06-13 16:25:54	S13° 06.069' W70° 22.035'
1810		1208 ft	2 ft	00:00:01	1.3 mph	40.3° true	2019-06-13 16:25:55	S13° 06.069' W70° 22.035'
1811		1208 ft	1 ft	00:00:01	0.8 mph	322.3° true	2019-06-13 16:25:56	S13° 06.069' W70° 22.035'
1812		1208 ft	2 ft	00:00:01	1.2 mph	323.5° true	2019-06-13 16:25:57	S13° 06.068' W70° 22.035'
1813		1207 ft	1 ft	00:00:01	0.8 mph	329.0° true	2019-06-13 16:25:58	S13° 06.068' W70° 22.035'
1814		1207 ft	3 ft	00:00:01	2.0 mph	327.7° true	2019-06-13 16:25:59	S13° 06.068' W70° 22.035'
1815		1207 ft	3 ft	00:00:01	2.3 mph	318.3° true	2019-06-13 16:26:00	S13° 06.068' W70° 22.035'
1816		1207 ft	4 ft	00:00:01	2.8 mph	329.6° true	2019-06-13 16:26:01	S13° 06.067' W70° 22.036'
1817		1207 ft	2 ft	00:00:01	1.5 mph	355.3° true	2019-06-13 16:26:02	S13° 06.067' W70° 22.036'
1818		1207 ft	2 ft	00:00:01	1.5 mph	27.4° true	2019-06-13 16:26:03	S13° 06.066' W70° 22.036'
1819		1206 ft	3 ft	00:00:01	1.9 mph	15.3° true	2019-06-13 16:26:04	S13° 06.066' W70° 22.036'
1820		1206 ft	3 ft	00:00:01	1.8 mph	30.0° true	2019-06-13 16:26:05	S13° 06.065' W70° 22.036'
1821		1206 ft	3 ft	00:00:01	2.2 mph	15.3° true	2019-06-13 16:26:06	S13° 06.065' W70° 22.036'
1822		1206 ft	2 ft	00:00:01	1.7 mph	35.2° true	2019-06-13 16:26:07	S13° 06.065' W70° 22.036'
1823		1206 ft	3 ft	00:00:01	1.8 mph	47.0° true	2019-06-13 16:26:08	S13° 06.064' W70° 22.035'
1824		1205 ft	2 ft	00:00:01	1.7 mph	2.1° true	2019-06-13 16:26:09	S13° 06.064' W70° 22.035'
1825		1205 ft	3 ft	00:00:01	2.0 mph	17.2° true	2019-06-13 16:26:10	S13° 06.064' W70° 22.035'
1826		1205 ft	2 ft	00:00:01	1.4 mph	49.0° true	2019-06-13 16:26:11	S13° 06.063' W70° 22.035'
1827		1205 ft	2 ft	00:00:01	1.5 mph	26.0° true	2019-06-13 16:26:12	S13° 06.063' W70° 22.035'
1828		1205 ft	2 ft	00:00:01	1.3 mph	43.0° true	2019-06-13 16:26:13	S13° 06.063' W70° 22.034'
1829		1205 ft	1 ft	00:00:01	0.7 mph	32.5° true	2019-06-13 16:26:14	S13° 06.062' W70° 22.034'
1830		1205 ft	2 ft	00:00:01	1.3 mph	84.5° true	2019-06-13 16:26:15	S13° 06.062' W70° 22.034'
1831		1204 ft	1 ft	00:00:01	0.7 mph	72.1° true	2019-06-13 16:26:16	S13° 06.062' W70° 22.034'
1832		1204 ft	1 ft	00:00:01	0.7 mph	93.5° true	2019-06-13 16:26:17	S13° 06.062' W70° 22.034'
1833		1204 ft	1 ft	00:00:01	0.6 mph	90.0° true	2019-06-13 16:26:18	S13° 06.062' W70° 22.033'
1834		1204 ft	1 ft	00:00:01	0.4 mph	103.6° true	2019-06-13 16:26:19	S13° 06.062' W70° 22.033'
1835		1204 ft	0 ft	00:00:01	0.2 mph	80.3° true	2019-06-13 16:26:20	S13° 06.062' W70° 22.033'
1836		1204 ft	0 ft	00:00:01	0.2 mph	252.9° true	2019-06-13 16:26:21	S13° 06.062' W70° 22.033'
1837		1204 ft	1 ft	00:00:01	0.8 mph	90.0° true	2019-06-13 16:26:22	S13° 06.062' W70° 22.033'
1838		1204 ft	1 ft	00:00:01	0.4 mph	335.2° true	2019-06-13 16:26:23	S13° 06.062' W70° 22.033'
1839		1204 ft	1 ft	00:00:01	0.5 mph	15.3° true	2019-06-13 16:26:24	S13° 06.062' W70° 22.033'
1840		1204 ft	1 ft	00:00:01	0.6 mph	356.0° true	2019-06-13 16:26:25	S13° 06.062' W70° 22.033'
1841		1204 ft	3 ft	00:00:01	2.0 mph	89.4° true	2019-06-13 16:26:26	S13° 06.062' W70° 22.033'
1842		1204 ft	1 ft	00:00:01	0.8 mph	90.0° true	2019-06-13 16:26:27	S13° 06.062' W70° 22.032'
1843		1204 ft	1 ft	00:00:01	0.9 mph	94.2° true	2019-06-13 16:26:28	S13° 06.062' W70° 22.032'
1844		1204 ft	1 ft	00:00:01	0.7 mph	118.6° true	2019-06-13 16:26:29	S13° 06.062' W70° 22.032'
1845		1204 ft	1 ft	00:00:01	0.4 mph	113.4° true	2019-06-13 16:26:30	S13° 06.062' W70° 22.032'
1846		1204 ft	1 ft	00:00:01	0.4 mph	96.2° true	2019-06-13 16:26:31	S13° 06.062' W70° 22.032'
1847		1204 ft	1 ft	00:00:01	0.4 mph	244.1° true	2019-06-13 16:26:32	S13° 06.062' W70° 22.032'
1848		1204 ft	1 ft	00:00:01	0.5 mph	157.9° true	2019-06-13 16:26:33	S13° 06.062' W70° 22.032'
1849		1204 ft	0 ft	00:00:01	0.0 mph	26.0° true	2019-06-13 16:26:34	S13° 06.062' W70° 22.032'
1850		1204 ft	1 ft	00:00:01	0.4 mph	151.3° true	2019-06-13 16:26:35	S13° 06.062' W70° 22.032'
1851		1204 ft	1 ft	00:00:01	1.0 mph	310.7° true	2019-06-13 16:26:36	S13° 06.062' W70° 22.032'
1852		1204 ft	1 ft	00:00:01	0.7 mph	347.4° true	2019-06-13 16:26:37	S13° 06.062' W70° 22.032'
1853		1204 ft	0 ft	00:00:01	0.2 mph	180.0° true	2019-06-13 16:26:38	S13° 06.062' W70° 22.032'
1854		1204 ft	1 ft	00:00:01	0.5 mph	0.0° true	2019-06-13 16:26:39	S13° 06.062' W70° 22.032'
1855		1204 ft	1 ft	00:00:01	0.8 mph	45.3° true	2019-06-13 16:26:40	S13° 06.062' W70° 22.032'
1856		1204 ft	3 ft	00:00:01	2.1 mph	29.7° true	2019-06-13 16:26:41	S13° 06.062' W70° 22.032'
1857		1204 ft	2 ft	00:00:01	1.5 mph	28.1° true	2019-06-13 16:26:42	S13° 06.061' W70° 22.032'
1858		1204 ft	3 ft	00:00:01	1.8 mph	22.5° true	2019-06-13 16:26:43	S13° 06.061' W70° 22.031'
1859		1204 ft	2 ft	00:00:01	1.6 mph	13.5° true	2019-06-13 16:26:44	S13° 06.060' W70° 22.031'
1860		1204 ft	3 ft	00:00:01	2.3 mph	39.5° true	2019-06-13 16:26:45	S13° 06.060' W70° 22.031'
1861		1204 ft	2 ft	00:00:01	1.5 mph	42.6° true	2019-06-13 16:26:46	S13° 06.060' W70° 22.031'
1862		1204 ft	3 ft	00:00:01	2.0 mph	17.6° true	2019-06-13 16:26:47	S13° 06.059' W70° 22.030'
1863		1204 ft	3 ft	00:00:01	2.1 mph	26.5° true	2019-06-13 16:26:48	S13° 06.059' W70° 22.030'
1864		1204 ft	5 ft	00:00:01	3.3 mph	3.5° true	2019-06-13 16:26:49	S13° 06.058' W70° 22.030'
1865		1204 ft	4 ft	00:00:01	2.7 mph	7.3° true	2019-06-13 16:26:50	S13° 06.058' W70° 22.030'
1866		1204 ft	4 ft	00:00:01	2.8 mph	32.9° true	2019-06-13 16:26:51	S13° 06.057' W70° 22.030'
1867		1204 ft	2 ft	00:00:01	1.4 mph	348.7° true	2019-06-13 16:26:52	S13° 06.056' W70° 22.030'
1868		1204 ft	3 ft	00:00:01	1.9 mph	357.5° true	2019-06-13 16:26:53	S13° 06.056' W70° 22.030'
1869		1204 ft	2 ft	00:00:01	1.3 mph	4.4° true	2019-06-13 16:26:54	S13° 06.056' W70° 22.030'
1870		1204 ft	4 ft	00:00:01	2.8 mph	349.5° true	2019-06-13 16:26:55	S13° 06.055' W70° 22.030'
1871		1203 ft	3 ft	00:00:01	2.0 mph	7.8° true	2019-06-13 16:26:56	S13° 06.055' W70° 22.030'
1872		1203 ft	2 ft	00:00:01	1.6 mph	349.0° true	2019-06-13 16:26:57	S13° 06.054' W70° 22.030'
1873		1203 ft	2 ft	00:00:01	1.3 mph	17.1° true	2019-06-13 16:26:58	S13° 06.054' W70° 22.030'
1874		1203 ft	2 ft	00:00:01	1.2 mph	339.5° true	2019-06-13 16:26:59	S13° 06.054' W70° 22.030'
1875		1203 ft	1 ft	00:00:01	1.0 mph	7.2° true	2019-06-13 16:27:00	S13° 06.053' W70° 22.030'
1876		1202 ft	3 ft	00:00:01	2.1 mph	329.6° true	2019-06-13 16:27:01	S13° 06.053' W70° 22.030'
1877		1202 ft	4 ft	00:00:01	2.8 mph	329.1° true	2019-06-13 16:27:02	S13° 06.053' W70° 22.030'
1878		1202 ft	2 ft	00:00:01	1.4 mph	348.8° true	2019-06-13 16:27:03	S13° 06.052' W70° 22.030'
1879		1202 ft	2 ft	00:00:01	1.3 mph	346.1° true	2019-06-13 16:27:04	S13° 06.052' W70° 22.030'
1880		1202 ft	2 ft	00:00:01	1.6 mph	15.1° true	2019-06-13 16:27:05	S13° 06.051' W70° 22.031'
1881		1201 ft	4 ft	00:00:01	2.4 mph	17.4° true	2019-06-13 16:27:06	S13° 06.051' W70° 22.030'
1882		1201 ft	2 ft	00:00:01	1.4 mph	4.2° true	2019-06-13 16:27:07	S13° 06.050' W70° 22.030'
1883		1201 ft	2 ft	00:00:01	1.1 mph	358.9° true	2019-06-13 16:27:08	S13° 06.050' W70° 22.030'
1884		1201 ft	2 ft	00:00:01	1.2 mph	27.3° true	2019-06-13 16:27:09	S13° 06.050' W70° 22.030'
1885		1201 ft	2 ft	00:00:01	1.3 mph	0.9° true	2019-06-13 16:27:10	S13° 06.050' W70° 22.030'
1886		1201 ft	3 ft	00:00:01	1.8 mph	60.7° true	2019-06-13 16:27:11	S13° 06.049' W70° 22.030'
1887		1201 ft	1 ft	00:00:01	0.8 mph	45.2° true	2019-06-13 16:27:12	S13° 06.049' W70° 22.030'
1888		1201 ft	2 ft	00:00:01	1.7 mph	49.3° true	2019-06-13 16:27:13	S13° 06.049' W70° 22.030'
1889		1201 ft	2 ft	00:00:01	1.4 mph	52.1° true	2019-06-13 16:27:14	S13° 06.049' W70° 22.029'
1890		1201 ft	2 ft	00:00:01	1.4 mph	58.2° true	2019-06-13 16:27:15	S13° 06.048' W70° 22.029'
1891		1201 ft	1 ft	00:00:01	0.9 mph	18.0° true	2019-06-13 16:27:16	S13° 06.048' W70° 22.029'
1892		1201 ft	3 ft	00:00:01	1.8 mph	353.4° true	2019-06-13 16:27:17	S13° 06.048' W70° 22.029'
1893		1201 ft	2 ft	00:00:01	1.1 mph	20.3° true	2019-06-13 16:27:18	S13° 06.048' W70° 22.029'
1894		1201 ft	1 ft	00:00:01	1.0 mph	29.1° true	2019-06-13 16:27:19	S13° 06.047' W70° 22.029'
1895		1201 ft	2 ft	00:00:01	1.5 mph	2.3° true	2019-06-13 16:27:20	S13° 06.047' W70° 22.028'
1896		1201 ft	2 ft	00:00:01	1.2 mph	19.2° true	2019-06-13 16:27:21	S13° 06.047' W70° 22.028'
1897		1201 ft	2 ft	00:00:01	1.2 mph	13.5° true	2019-06-13 16:27:22	S13° 06.047' W70° 22.028'
1898		1201 ft	2 ft	00:00:01	1.7 mph	318.7° true	2019-06-13 16:27:23	S13° 06.046' W70° 22.028'
1899		1201 ft	2 ft	00:00:01	1.2 mph	349.0° true	2019-06-13 16:27:24	S13° 06.046' W70° 22.029'
1900		1200 ft	2 ft	00:00:01	1.0 mph	358.9° true	2019-06-13 16:27:25	S13° 06.046' W70° 22.029'
1901		1200 ft	1 ft	00:00:01	1.0 mph	45.9° true	2019-06-13 16:27:26	S13° 06.045' W70° 22.029'
1902		1200 ft	0 ft	00:00:01	0.2 mph	10.0° true	2019-06-13 16:27:27	S13° 06.045' W70° 22.028'
1903		1200 ft	1 ft	00:00:01	0.9 mph	96.8° true	2019-06-13 16:27:28	S13° 06.045' W70° 22.028'
1904		1200 ft	1 ft	00:00:01	0.7 mph	59.6° true	2019-06-13 16:27:29	S13° 06.045' W70° 22.028'
1905		1200 ft	1 ft	00:00:01	0.5 mph	353.1° true	2019-06-13 16:27:30	S13° 06.045' W70° 22.028'
1906		1200 ft	1 ft	00:00:01	0.7 mph	311.2° true	2019-06-13 16:27:31	S13° 06.045' W70° 22.028'
1907		1200 ft	0 ft	00:00:01	0.3 mph	315.8° true	2019-06-13 16:27:32	S13° 06.045' W70° 22.028'
1908		1200 ft	2 ft	00:00:01	1.1 mph	71.1° true	2019-06-13 16:27:33	S13° 06.045' W70° 22.028'
1909		1200 ft	1 ft	00:00:01	0.8 mph	66.1° true	2019-06-13 16:27:34	S13° 06.045' W70° 22.028'
1910		1200 ft	1 ft	00:00:01	0.4 mph	44.2° true	2019-06-13 16:27:35	S13° 06.045' W70° 22.028'
1911		1200 ft	1 ft	00:00:01	0.6 mph	19.2° true	2019-06-13 16:27:36	S13° 06.045' W70° 22.028'
1912		1200 ft	1 ft	00:00:01	0.5 mph	344.7° true	2019-06-13 16:27:37	S13° 06.044' W70° 22.028'
1913		1200 ft	1 ft	00:00:01	0.6 mph	3.7° true	2019-06-13 16:27:38	S13° 06.044' W70° 22.028'
1914		1200 ft	1 ft	00:00:01	0.9 mph	13.1° true	2019-06-13 16:27:39	S13° 06.044' W70° 22.028'
1915		1199 ft	1 ft	00:00:01	0.4 mph	76.3° true	2019-06-13 16:27:40	S13° 06.044' W70° 22.028'
1916		1199 ft	1 ft	00:00:01	0.9 mph	283.1° true	2019-06-13 16:27:41	S13° 06.044' W70° 22.028'
1917		1199 ft	1 ft	00:00:01	0.6 mph	321.4° true	2019-06-13 16:27:42	S13° 06.044' W70° 22.028'
1918		1199 ft	1 ft	00:00:01	0.8 mph	309.4° true	2019-06-13 16:27:43	S13° 06.044' W70° 22.028'
1919		1199 ft	1 ft	00:00:01	0.6 mph	300.6° true	2019-06-13 16:27:44	S13° 06.044' W70° 22.028'
1920		1199 ft	1 ft	00:00:01	0.6 mph	343.9° true	2019-06-13 16:27:45	S13° 06.044' W70° 22.028'
1921		1199 ft	1 ft	00:00:01	0.5 mph	303.0° true	2019-06-13 16:27:46	S13° 06.043' W70° 22.028'
1922		1199 ft	1 ft	00:00:01	0.9 mph	270.0° true	2019-06-13 16:27:47	S13° 06.043' W70° 22.028'
1923		1199 ft	1 ft	00:00:01	0.5 mph	102.1° true	2019-06-13 16:27:48	S13° 06.043' W70° 22.029'
1924		1200 ft	1 ft	00:00:01	0.6 mph	145.0° true	2019-06-13 16:27:49	S13° 06.043' W70° 22.028'
1925		1200 ft	0 ft	00:00:01	0.3 mph	304.4° true	2019-06-13 16:27:50	S13° 06.044' W70° 22.028'
1926		1200 ft	1 ft	00:00:01	0.7 mph	65.0° true	2019-06-13 16:27:51	S13° 06.044' W70° 22.028'
1927		1200 ft	0 ft	00:00:01	0.1 mph	9.2° true	2019-06-13 16:27:52	S13° 06.043' W70° 22.028'
1928		1200 ft	0 ft	00:00:01	0.1 mph	0.0° true	2019-06-13 16:27:53	S13° 06.043' W70° 22.028'
1929		1200 ft	0 ft	00:00:01	0.2 mph	85.1° true	2019-06-13 16:27:54	S13° 06.043' W70° 22.028'
1930		1200 ft	0 ft	00:00:01	0.2 mph	0.0° true	2019-06-13 16:27:55	S13° 06.043' W70° 22.028'
1931		1200 ft	0 ft	00:00:01	0.3 mph	26.0° true	2019-06-13 16:27:56	S13° 06.043' W70° 22.028'
1932		1200 ft	0 ft	00:00:01	0.0 mph	180.0° true	2019-06-13 16:27:57	S13° 06.043' W70° 22.028'
1933		1201 ft	0 ft	00:00:01	0.3 mph	248.5° true	2019-06-13 16:27:58	S13° 06.043' W70° 22.028'
1934		1201 ft	0 ft	00:00:01	0.1 mph	154.0° true	2019-06-13 16:27:59	S13° 06.043' W70° 22.028'
1935		1201 ft	0 ft	00:00:01	0.2 mph	228.7° true	2019-06-13 16:28:00	S13° 06.043' W70° 22.028'
1936		1201 ft	1 ft	00:00:01	0.6 mph	146.4° true	2019-06-13 16:28:01	S13° 06.043' W70° 22.028'
1937		1201 ft	1 ft	00:00:01	0.4 mph	158.7° true	2019-06-13 16:28:02	S13° 06.043' W70° 22.028'
1938		1201 ft	1 ft	00:00:01	0.4 mph	30.8° true	2019-06-13 16:28:03	S13° 06.044' W70° 22.028'
1939		1201 ft	0 ft	00:00:01	0.2 mph	34.8° true	2019-06-13 16:28:04	S13° 06.043' W70° 22.028'
1940		1201 ft	1 ft	00:00:01	0.4 mph	51.1° true	2019-06-13 16:28:05	S13° 06.043' W70° 22.028'
1941		1201 ft	0 ft	00:00:01	0.3 mph	19.2° true	2019-06-13 16:28:06	S13° 06.043' W70° 22.028'
1942		1201 ft	1 ft	00:00:01	1.0 mph	341.6° true	2019-06-13 16:28:07	S13° 06.043' W70° 22.028'
1943		1201 ft	1 ft	00:00:01	0.8 mph	302.8° true	2019-06-13 16:28:08	S13° 06.043' W70° 22.028'
1944		1201 ft	0 ft	00:00:01	0.3 mph	35.3° true	2019-06-13 16:28:09	S13° 06.043' W70° 22.028'
1945		1201 ft	0 ft	00:00:01	0.2 mph	164.4° true	2019-06-13 16:28:10	S13° 06.043' W70° 22.028'
1946		1201 ft	0 ft	00:00:01	0.3 mph	128.3° true	2019-06-13 16:28:11	S13° 06.043' W70° 22.028'
1947		1201 ft	2 ft	00:00:01	1.1 mph	163.0° true	2019-06-13 16:28:12	S13° 06.043' W70° 22.028'
1948		1201 ft	2 ft	00:00:01	1.4 mph	215.8° true	2019-06-13 16:28:13	S13° 06.043' W70° 22.028'
1949		1201 ft	0 ft	00:00:01	0.2 mph	310.6° true	2019-06-13 16:28:14	S13° 06.044' W70° 22.028'
1950		1200 ft	0 ft	00:00:01	0.3 mph	337.3° true	2019-06-13 16:28:15	S13° 06.044' W70° 22.028'
1951		1200 ft	3 ft	00:00:01	1.7 mph	312.9° true	2019-06-13 16:28:16	S13° 06.043' W70° 22.028'
1952		1200 ft	2 ft	00:00:01	1.2 mph	326.7° true	2019-06-13 16:28:17	S13° 06.043' W70° 22.029'
1953		1200 ft	2 ft	00:00:01	1.3 mph	345.4° true	2019-06-13 16:28:18	S13° 06.043' W70° 22.029'
1954		1200 ft	1 ft	00:00:01	0.9 mph	337.7° true	2019-06-13 16:28:19	S13° 06.043' W70° 22.029'
1955		1200 ft	2 ft	00:00:01	1.2 mph	15.1° true	2019-06-13 16:28:20	S13° 06.042' W70° 22.029'
1956		1200 ft	1 ft	00:00:01	0.8 mph	341.0° true	2019-06-13 16:28:21	S13° 06.042' W70° 22.029'
1957		1200 ft	2 ft	00:00:01	1.2 mph	54.8° true	2019-06-13 16:28:22	S13° 06.042' W70° 22.029'
1958		1199 ft	1 ft	00:00:01	0.9 mph	8.1° true	2019-06-13 16:28:23	S13° 06.042' W70° 22.029'
1959		1199 ft	2 ft	00:00:01	1.1 mph	70.1° true	2019-06-13 16:28:24	S13° 06.042' W70° 22.029'
1960		1199 ft	3 ft	00:00:01	2.0 mph	73.2° true	2019-06-13 16:28:25	S13° 06.042' W70° 22.028'
1961		1199 ft	2 ft	00:00:01	1.6 mph	56.2° true	2019-06-13 16:28:26	S13° 06.041' W70° 22.028'
1962		1199 ft	2 ft	00:00:01	1.1 mph	48.1° true	2019-06-13 16:28:27	S13° 06.041' W70° 22.027'
1963		1199 ft	2 ft	00:00:01	1.2 mph	73.0° true	2019-06-13 16:28:28	S13° 06.041' W70° 22.027'
1964		1198 ft	1 ft	00:00:01	0.8 mph	45.3° true	2019-06-13 16:28:29	S13° 06.041' W70° 22.027'
1965		1198 ft	1 ft	00:00:01	0.7 mph	68.6° true	2019-06-13 16:28:30	S13° 06.041' W70° 22.027'
1966		1198 ft	2 ft	00:00:01	1.2 mph	13.7° true	2019-06-13 16:28:31	S13° 06.041' W70° 22.027'
1967		1198 ft	2 ft	00:00:01	1.4 mph	38.1° true	2019-06-13 16:28:32	S13° 06.040' W70° 22.027'
1968		1198 ft	2 ft	00:00:01	1.4 mph	27.4° true	2019-06-13 16:28:33	S13° 06.040' W70° 22.026'
1969		1198 ft	2 ft	00:00:01	1.1 mph	35.9° true	2019-06-13 16:28:34	S13° 06.040' W70° 22.026'
1970		1198 ft	1 ft	00:00:01	1.0 mph	1.2° true	2019-06-13 16:28:35	S13° 06.040' W70° 22.026'
1971		1197 ft	2 ft	00:00:01	1.5 mph	27.7° true	2019-06-13 16:28:36	S13° 06.039' W70° 22.026'
1972		1197 ft	2 ft	00:00:01	1.1 mph	7.2° true	2019-06-13 16:28:37	S13° 06.039' W70° 22.026'
1973		1197 ft	1 ft	00:00:01	0.8 mph	41.2° true	2019-06-13 16:28:38	S13° 06.039' W70° 22.026'
1974		1197 ft	1 ft	00:00:01	0.4 mph	311.3° true	2019-06-13 16:28:39	S13° 06.039' W70° 22.026'
1975		1197 ft	2 ft	00:00:01	1.3 mph	0.9° true	2019-06-13 16:28:40	S13° 06.039' W70° 22.026'
1976		1197 ft	2 ft	00:00:01	1.5 mph	336.1° true	2019-06-13 16:28:41	S13° 06.038' W70° 22.026'
1977		1197 ft	2 ft	00:00:01	1.3 mph	4.6° true	2019-06-13 16:28:42	S13° 06.038' W70° 22.026'
1978		1197 ft	1 ft	00:00:01	0.6 mph	318.4° true	2019-06-13 16:28:43	S13° 06.038' W70° 22.026'
1979		1197 ft	1 ft	00:00:01	0.8 mph	347.0° true	2019-06-13 16:28:44	S13° 06.038' W70° 22.026'
1980		1197 ft	2 ft	00:00:01	1.2 mph	2.9° true	2019-06-13 16:28:45	S13° 06.037' W70° 22.026'
1981		1197 ft	1 ft	00:00:01	0.6 mph	334.9° true	2019-06-13 16:28:46	S13° 06.037' W70° 22.026'
1982		1197 ft	2 ft	00:00:01	1.2 mph	343.5° true	2019-06-13 16:28:47	S13° 06.037' W70° 22.026'
1983		1197 ft	2 ft	00:00:01	1.6 mph	359.3° true	2019-06-13 16:28:48	S13° 06.037' W70° 22.026'
1984		1197 ft	2 ft	00:00:01	1.4 mph	322.2° true	2019-06-13 16:28:49	S13° 06.036' W70° 22.026'
1985		1197 ft	4 ft	00:00:01	2.5 mph	333.0° true	2019-06-13 16:28:50	S13° 06.036' W70° 22.026'
1986		1197 ft	1 ft	00:00:01	1.0 mph	332.5° true	2019-06-13 16:28:51	S13° 06.035' W70° 22.027'
1987		1197 ft	2 ft	00:00:01	1.6 mph	313.2° true	2019-06-13 16:28:52	S13° 06.035' W70° 22.027'
1988		1196 ft	4 ft	00:00:01	2.7 mph	343.1° true	2019-06-13 16:28:53	S13° 06.035' W70° 22.027'
1989		1196 ft	3 ft	00:00:01	1.7 mph	7.5° true	2019-06-13 16:28:54	S13° 06.034' W70° 22.027'
1990		1196 ft	2 ft	00:00:01	1.4 mph	17.2° true	2019-06-13 16:28:55	S13° 06.034' W70° 22.027'
1991		1196 ft	3 ft	00:00:01	2.0 mph	49.4° true	2019-06-13 16:28:56	S13° 06.034' W70° 22.027'
1992		1196 ft	3 ft	00:00:01	1.8 mph	37.6° true	2019-06-13 16:28:57	S13° 06.033' W70° 22.027'
1993		1196 ft	2 ft	00:00:01	1.6 mph	34.8° true	2019-06-13 16:28:58	S13° 06.033' W70° 22.027'
1994		1196 ft	3 ft	00:00:01	2.2 mph	22.2° true	2019-06-13 16:28:59	S13° 06.033' W70° 22.026'
1995		1196 ft	3 ft	00:00:01	1.8 mph	27.7° true	2019-06-13 16:29:00	S13° 06.032' W70° 22.026'
1996		1196 ft	2 ft	00:00:01	1.5 mph	15.2° true	2019-06-13 16:29:01	S13° 06.032' W70° 22.026'
1997		1196 ft	3 ft	00:00:01	2.1 mph	11.8° true	2019-06-13 16:29:02	S13° 06.031' W70° 22.026'
1998		1196 ft	4 ft	00:00:01	2.8 mph	34.5° true	2019-06-13 16:29:03	S13° 06.031' W70° 22.026'
1999		1195 ft	3 ft	00:00:01	2.0 mph	41.7° true	2019-06-13 16:29:04	S13° 06.030' W70° 22.025'
2000		1195 ft	2 ft	00:00:01	1.3 mph	68.8° true	2019-06-13 16:29:05	S13° 06.030' W70° 22.025'
[truncated: 1,232 more rows]
