# Supplementary material for: Method for mapping Hg0 emissions from gold shops in artisanal and small-scale gold mining communities
Source: MethodsX. 2020 Sep 9;7:101060. doi: 10.1016/j.mex.2020.101060 (PMC7516184; doi:10.1016/j.mex.2020.101060)
Supplement: Supplementary file 3 [file mmc3.zip]

Archive with 2 entries (2 files):
- LumexData.txt
- scale.qml
