# Supplementary material for: Method for mapping Hg0 emissions from gold shops in artisanal and small-scale gold mining communities
Source: MethodsX. 2020 Sep 9;7:101060. doi: 10.1016/j.mex.2020.101060 (PMC7516184; doi:10.1016/j.mex.2020.101060)
Supplement: Supplementary file 3 [file mmc3.zip › scale.qml]

<!DOCTYPE qgis PUBLIC 'http://mrcc.com/qgis.dtd' 'SYSTEM'>
<qgis version="2.18.0" minimumScale="inf" maximumScale="1e+08" hasScaleBasedVisibilityFlag="0">
  <pipe>
    <rasterrenderer opacity="0.6" alphaBand="0" classificationMax="407867" classificationMinMaxOrigin="CumulativeCutFullExtentEstimated" band="1" classificationMin="0" type="singlebandpseudocolor">
      <rasterTransparency/>
      <rastershader>
        <colorrampshader colorRampType="INTERPOLATED" clip="0">
          <item alpha="255" value="200" label="&lt;200" color="#47ff5c"/>
          <item alpha="255" value="2000" label="201-2000" color="#13baa4"/>
          <item alpha="255" value="5000" label="2001-5000" color="#eeff00"/>
          <item alpha="255" value="10000" label="5001-10000" color="#f76800"/>
          <item alpha="255" value="25000" label="10001-25000" color="#ff2f0f"/>
          <item alpha="255" value="30000" label="25001-30000" color="#d012ed"/>
          <item alpha="255" value="42307" label="30001 - 42307" color="#1509b2"/>
        </colorrampshader>
      </rastershader>
    </rasterrenderer>
    <brightnesscontrast brightness="0" contrast="0"/>
    <huesaturation colorizeGreen="128" colorizeOn="0" colorizeRed="255" colorizeBlue="128" grayscaleMode="0" saturation="0" colorizeStrength="100"/>
    <rasterresampler maxOversampling="2"/>
  </pipe>
  <blendMode>0</blendMode>
</qgis>
